# Supplementary material for: N-[(2,6-Di­ethyl­phen­yl)carbamo­thio­yl]-2,2-di­phenyl­acetamide
Source: Acta Crystallogr Sect E Struct Rep Online. 2013 May 25;69(Pt 6):o967. doi: 10.1107/S1600536813013354 (PMC3685105; doi:10.1107/S1600536813013354)
Supplement: Supplementary file 1 [file e-69-0o967-sup1.cif]

##############################################################################
#                                                                            #
# This CIF contains the data in a paper accepted for publication in          #
# Acta Crystallographica Section E. It conforms to the requirements of       #
# Notes for Authors for Acta Crystallographica Section E, and has been       #
# peer reviewed under the auspices of the IUCr Commission on Journals.       #
#                                                                            #
# Full details of the Crystallographic Information File format               #
# are given in the paper "The Crystallographic Information File (CIF):       #
# a New Standard Archive File for Crystallography" by S. R. Hall, F. H.      #
# Allen and I. D. Brown [Acta Cryst. (1991), A47, 655-685].                  #
#                                                                            #
# The current version of the core CIF dictionary is obtainable from          #
# ftp://ftp.iucr.org/pub/cif_core.dic.                                       #
#                                                                            #
# Software is freely available for graphical display of the structure(s)     #
# in this CIF. For information consult the CIF software page                 #
# http://www.iucr.org/resources/cif/software.                                #
#                                                                            #
# This file may be used for bona fide research purposes within the           #
# scientific community so long as proper attribution is given to the journal # 
# article from which it was obtained.                                        #
#                                                                            #
##############################################################################
data_global
_audit_creation_method     'form.cif (version 2.0)'
_journal_data_validation_number     ?
_journal_date_recd_electronic     2013-05-07
_journal_date_accepted     2013-05-15
_journal_name_full     'Acta Crystallographica, Section E'
_journal_year     2013
_journal_volume     69
_journal_issue      6
_journal_page_first     o967
_journal_page_last     o967
_journal_paper_category     QO
_journal_paper_doi     10.1107/S1600536813013354
_journal_coeditor_code     HB7080
_publ_contact_author_name     'Ibrahim Abdul Razak'
_publ_contact_author_address
;
      School of Physics
      Universiti Sains Malaysia
      11800 USM, Penang
      Malaysia
;
_publ_contact_author_email     'arazaki@usm.my'
_publ_contact_author_fax     '604 6579150'
_publ_contact_author_phone     '604 6533438'
_publ_section_title
;
<i>N</i>-[(2,6-Diethylphenyl)carbamothioyl]-2,2-diphenylacetamide
;
loop_
    _publ_author_name
    _publ_author_footnote
    _publ_author_address
    'Mohd Sukeri Mohd Yusof' ?
;
Department of Chemical Sciences
Faculty of Science and Technology
Universiti Malaysia Terengganu
Mengabang Telipot
21030 Kuala Terengganu
Malaysia
;
    'Nur Rafikah Razali' ?
;
Department of Chemical Sciences
Faculty of Science and Technology
Universiti Malaysia Terengganu
Mengabang Telipot
21030 Kuala Terengganu
Malaysia
;
    'Suhana Arshad'
;
Thomson Reuters ResearcherID: F-9119-2012.
;
;
School of Physics
Universiti Sains Malaysia
11800 USM, Penang
Malaysia
;
    'Azhar Abdul Rahman' ?
;
School of Physics
Universiti Sains Malaysia
11800 USM, Penang
Malaysia
;
    'Ibrahim Abdul Razak'
;
Thomson Reuters ResearcherID: A-5599-2009.
;
;
School of Physics
Universiti Sains Malaysia
11800 USM, Penang
Malaysia
;
data_I
_audit_creation_method     SHELXL-97
_chemical_name_systematic
;
<i>N</i>-[(2,6-Diethylphenyl)carbamothioyl]-2,2-diphenylacetamide
;
_chemical_name_common     ?
_chemical_formula_moiety     'C25 H26 N2 O S'
_chemical_formula_sum     'C25 H26 N2 O S'
_chemical_formula_iupac     'C25 H26 N2 O S'
_chemical_formula_weight     402.54
_chemical_melting_point     ?
_symmetry_cell_setting     triclinic
_symmetry_space_group_name_H-M     'P -1'
_symmetry_space_group_name_Hall     '-P 1'
loop_
    _symmetry_equiv_pos_as_xyz
    'x, y, z'
    '-x, -y, -z'
_cell_length_a     8.00910(10)
_cell_length_b     11.7289(2)
_cell_length_c     11.8923(2)
_cell_angle_alpha     79.0080(10)
_cell_angle_beta     80.6280(10)
_cell_angle_gamma     83.9360(10)
_cell_volume     1078.79(3)
_cell_formula_units_Z     2
_cell_measurement_reflns_used     7540
_cell_measurement_theta_min     2.71
_cell_measurement_theta_max     31.33
_cell_measurement_temperature     100.0(10)
_exptl_crystal_description     'plate'
_exptl_crystal_colour     'colourless'
_exptl_crystal_size_max     0.41
_exptl_crystal_size_mid     0.17
_exptl_crystal_size_min     0.08
_exptl_crystal_density_diffrn     1.239
_exptl_crystal_density_meas     ?
_exptl_crystal_density_method     'not measured'
_exptl_crystal_F_000     428
_exptl_absorpt_coefficient_mu     0.168
_exptl_absorpt_correction_type     multi-scan
_exptl_absorpt_process_details     '(<i>SADABS</i>; Bruker, 2009)'
_exptl_absorpt_correction_T_min     0.9336
_exptl_absorpt_correction_T_max     0.9865
_exptl_special_details
;
The crystal was placed in the cold stream of an Oxford Cryosystems Cobra
open-flow nitrogen cryostat (Cosier & Glazer, 1986) operating at 100.0 (1) K.
;
_diffrn_ambient_temperature     100.0(10)
_diffrn_radiation_type     MoK\a
_diffrn_radiation_wavelength     0.71073
_diffrn_radiation_source     'fine-focus sealed tube'
_diffrn_radiation_monochromator     graphite
_diffrn_measurement_device_type     'Bruker SMART APEXII CCD'
_diffrn_measurement_method     '\f and \w scans'
_diffrn_detector_area_resol_mean     ?
_diffrn_reflns_number     20294
_diffrn_reflns_av_R_equivalents     0.0372
_diffrn_reflns_av_sigmaI/netI     0.0339
_diffrn_reflns_theta_min     1.76
_diffrn_reflns_theta_max     24.99
_diffrn_reflns_theta_full     24.99
_diffrn_measured_fraction_theta_max     0.991
_diffrn_measured_fraction_theta_full     0.991
_diffrn_reflns_limit_h_min     -9
_diffrn_reflns_limit_h_max     9
_diffrn_reflns_limit_k_min     -13
_diffrn_reflns_limit_k_max     13
_diffrn_reflns_limit_l_min     -13
_diffrn_reflns_limit_l_max     14
_diffrn_standards_number     0
_diffrn_standards_interval_count     .
_diffrn_standards_interval_time     .
_diffrn_standards_decay_%     ?
_refine_special_details
;
Refinement of <i>F</i>^2^ against ALL reflections. The weighted <i>R</i>-factor
<i>wR</i> and goodness of fit <i>S</i> are based on <i>F</i>^2^, conventional
<i>R</i>-factors <i>R</i> are based on <i>F</i>, with <i>F</i> set to zero for
negative <i>F</i>^2^. The threshold expression of <i>F</i>^2^ >
\s(<i>F</i>^2^) is used only for calculating <i>R</i>-factors(gt) <i>etc</i>.
and is not relevant to the choice of reflections for refinement.
<i>R</i>-factors based on <i>F</i>^2^ are statistically about twice as large
as those based on <i>F</i>, and <i>R</i>- factors based on ALL data will be
even larger.
;
_reflns_number_total     3767
_reflns_number_gt     3123
_reflns_threshold_expression     I>2\s(I)
_refine_ls_structure_factor_coef     Fsqd
_refine_ls_matrix_type     full
_refine_ls_R_factor_all     0.0512
_refine_ls_R_factor_gt     0.0384
_refine_ls_wR_factor_gt     0.0781
_refine_ls_wR_factor_ref     0.0871
_refine_ls_goodness_of_fit_ref     1.061
_refine_ls_restrained_S_all     1.061
_refine_ls_number_reflns     3767
_refine_ls_number_parameters     272
_refine_ls_number_restraints     0
_refine_ls_hydrogen_treatment     mixed
_refine_ls_weighting_scheme     calc
_refine_ls_weighting_details
         'calc w=1/[\s^2^(Fo^2^)+(0.0256P)^2^+0.7158P] where P=(Fo^2^+2Fc^2^)/3'
_atom_sites_solution_hydrogens     geom
_atom_sites_solution_primary     direct
_atom_sites_solution_secondary     difmap
_refine_ls_shift/su_max     0.001
_refine_ls_shift/su_mean     0.000
_refine_diff_density_max     0.266
_refine_diff_density_min     -0.246
_refine_ls_extinction_method     none
_refine_ls_extinction_coef     ?
loop_
    _atom_type_symbol
    _atom_type_description
    _atom_type_scat_dispersion_real
    _atom_type_scat_dispersion_imag
    _atom_type_scat_source
    'C' 'C' 0.0033 0.0016
                         'International Tables Vol C Tables 4.2.6.8 and 6.1.1.4'
    'H' 'H' 0.0000 0.0000
                         'International Tables Vol C Tables 4.2.6.8 and 6.1.1.4'
    'N' 'N' 0.0061 0.0033
                         'International Tables Vol C Tables 4.2.6.8 and 6.1.1.4'
    'O' 'O' 0.0106 0.0060
                         'International Tables Vol C Tables 4.2.6.8 and 6.1.1.4'
    'S' 'S' 0.1246 0.1234
                         'International Tables Vol C Tables 4.2.6.8 and 6.1.1.4'
_computing_data_collection     'APEX2 (Bruker, 2009)'
_computing_cell_refinement     'SAINT (Bruker, 2009)'
_computing_data_reduction     'SAINT (Bruker, 2009)'
_computing_structure_solution     'SHELXTL (Sheldrick, 2008)'
_computing_structure_refinement     'SHELXTL (Sheldrick, 2008)'
_computing_molecular_graphics     'SHELXTL (Sheldrick, 2008)'
_computing_publication_material
;
SHELXTL (Sheldrick, 2008) and PLATON (Spek, 2009)
;
loop_
    _atom_site_type_symbol
    _atom_site_label
    _atom_site_fract_x
    _atom_site_fract_y
    _atom_site_fract_z
    _atom_site_U_iso_or_equiv
    _atom_site_adp_type
    _atom_site_calc_flag
    _atom_site_refinement_flags
    _atom_site_occupancy
    _atom_site_symmetry_multiplicity
    _atom_site_disorder_assembly
    _atom_site_disorder_group
    S S1 0.14725(6) 0.37823(4) 0.90032(4) 0.02277(14) Uani d . 1 1 . .
    O O1 0.23366(16) 0.74355(10) 0.69663(10) 0.0209(3) Uani d . 1 1 . .
    N N1 0.1116(2) 0.60788(12) 0.84279(13) 0.0175(3) Uani d . 1 1 . .
    H H1N1 0.041(3) 0.6010(17) 0.9051(18) 0.027(6) Uiso d . 1 1 . .
    N N2 0.32515(19) 0.51541(13) 0.72816(13) 0.0176(3) Uani d . 1 1 . .
    H H1N2 0.334(3) 0.5850(19) 0.6903(18) 0.030(6) Uiso d . 1 1 . .
    C C1 0.1681(2) 0.88822(15) 0.95814(15) 0.0192(4) Uani d . 1 1 . .
    H H1A 0.1494 0.8182 1.0122 0.023 Uiso calc R 1 1 . .
    C C2 0.2650(2) 0.96979(16) 0.98238(16) 0.0214(4) Uani d . 1 1 . .
    H H2A 0.3124 0.9555 1.0525 0.026 Uiso calc R 1 1 . .
    C C3 0.2921(2) 1.07207(16) 0.90366(16) 0.0226(4) Uani d . 1 1 . .
    H H3A 0.3599 1.1275 0.9190 0.027 Uiso calc R 1 1 . .
    C C4 0.2204(2) 1.09329(15) 0.80297(16) 0.0217(4) Uani d . 1 1 . .
    H H4A 0.2377 1.1640 0.7498 0.026 Uiso calc R 1 1 . .
    C C5 0.1228(2) 1.01165(15) 0.77866(16) 0.0191(4) Uani d . 1 1 . .
    H H5A 0.0733 1.0272 0.7094 0.023 Uiso calc R 1 1 . .
    C C6 0.0981(2) 0.90785(14) 0.85548(15) 0.0151(4) Uani d . 1 1 . .
    C C7 0.0022(2) 0.81080(14) 0.83243(14) 0.0154(4) Uani d . 1 1 . .
    H H7A -0.0538 0.7715 0.9094 0.018 Uiso calc R 1 1 . .
    C C8 -0.1370(2) 0.84747(14) 0.75624(15) 0.0165(4) Uani d . 1 1 . .
    C C9 -0.3053(2) 0.84527(15) 0.80968(16) 0.0194(4) Uani d . 1 1 . .
    H H9A -0.3293 0.8223 0.8913 0.023 Uiso calc R 1 1 . .
    C C10 -0.4384(2) 0.87616(15) 0.74551(16) 0.0218(4) Uani d . 1 1 . .
    H H10A -0.5525 0.8745 0.7832 0.026 Uiso calc R 1 1 . .
    C C11 -0.4046(3) 0.90924(16) 0.62722(17) 0.0239(4) Uani d . 1 1 . .
    H H11A -0.4954 0.9304 0.5831 0.029 Uiso calc R 1 1 . .
    C C12 -0.2384(3) 0.91175(17) 0.57251(16) 0.0261(5) Uani d . 1 1 . .
    H H12A -0.2155 0.9349 0.4908 0.031 Uiso calc R 1 1 . .
    C C13 -0.1047(2) 0.88063(16) 0.63647(16) 0.0219(4) Uani d . 1 1 . .
    H H13A 0.0091 0.8820 0.5982 0.026 Uiso calc R 1 1 . .
    C C14 0.1283(2) 0.71976(15) 0.78288(15) 0.0159(4) Uani d . 1 1 . .
    C C15 0.2009(2) 0.50521(15) 0.81792(15) 0.0170(4) Uani d . 1 1 . .
    C C16 0.4354(2) 0.41906(14) 0.69377(15) 0.0164(4) Uani d . 1 1 . .
    C C17 0.4107(2) 0.37685(15) 0.59603(15) 0.0196(4) Uani d . 1 1 . .
    C C18 0.5229(3) 0.28617(16) 0.56247(17) 0.0271(5) Uani d . 1 1 . .
    H H18A 0.5095 0.2562 0.4959 0.032 Uiso calc R 1 1 . .
    C C19 0.6536(3) 0.23894(17) 0.62419(19) 0.0310(5) Uani d . 1 1 . .
    H H19A 0.7280 0.1764 0.6006 0.037 Uiso calc R 1 1 . .
    C C20 0.6758(2) 0.28280(16) 0.72028(18) 0.0258(5) Uani d . 1 1 . .
    H H20A 0.7659 0.2500 0.7622 0.031 Uiso calc R 1 1 . .
    C C21 0.5685(2) 0.37423(15) 0.75657(15) 0.0195(4) Uani d . 1 1 . .
    C C22 0.6019(3) 0.42551(17) 0.85727(16) 0.0260(5) Uani d . 1 1 . .
    H H22A 0.6723 0.3677 0.9053 0.031 Uiso calc R 1 1 . .
    H H22B 0.4926 0.4417 0.9060 0.031 Uiso calc R 1 1 . .
    C C23 0.6922(3) 0.53785(18) 0.81866(18) 0.0333(5) Uani d . 1 1 . .
    H H23A 0.7139 0.5662 0.8869 0.050 Uiso calc R 1 1 . .
    H H23B 0.6204 0.5969 0.7745 0.050 Uiso calc R 1 1 . .
    H H23C 0.8001 0.5226 0.7698 0.050 Uiso calc R 1 1 . .
    C C24 0.2659(3) 0.42388(17) 0.52918(17) 0.0278(5) Uani d . 1 1 . .
    H H24A 0.3007 0.4157 0.4471 0.033 Uiso calc R 1 1 . .
    H H24B 0.2414 0.5079 0.5318 0.033 Uiso calc R 1 1 . .
    C C25 0.1047(3) 0.36140(18) 0.57675(19) 0.0326(5) Uani d . 1 1 . .
    H H25A 0.0156 0.3941 0.5296 0.049 Uiso calc R 1 1 . .
    H H25B 0.0670 0.3719 0.6570 0.049 Uiso calc R 1 1 . .
    H H25C 0.1280 0.2781 0.5741 0.049 Uiso calc R 1 1 . .
loop_
    _atom_site_aniso_label
    _atom_site_aniso_U_11
    _atom_site_aniso_U_22
    _atom_site_aniso_U_33
    _atom_site_aniso_U_12
    _atom_site_aniso_U_13
    _atom_site_aniso_U_23
    S1 0.0282(3) 0.0146(2) 0.0217(3) -0.0026(2) 0.0066(2) -0.00198(18)
    O1 0.0191(7) 0.0186(6) 0.0223(7) -0.0033(5) 0.0043(6) -0.0022(5)
    N1 0.0161(8) 0.0163(8) 0.0178(8) -0.0019(6) 0.0040(7) -0.0024(6)
    N2 0.0186(9) 0.0137(8) 0.0181(8) -0.0010(6) 0.0015(7) -0.0009(6)
    C1 0.0192(10) 0.0180(9) 0.0191(10) 0.0007(8) -0.0016(8) -0.0023(7)
    C2 0.0208(11) 0.0249(10) 0.0210(10) -0.0003(8) -0.0064(8) -0.0079(8)
    C3 0.0195(11) 0.0236(10) 0.0270(11) -0.0042(8) -0.0011(8) -0.0106(8)
    C4 0.0233(11) 0.0166(9) 0.0241(10) -0.0039(8) 0.0012(8) -0.0032(8)
    C5 0.0187(10) 0.0194(9) 0.0188(9) -0.0005(8) -0.0013(8) -0.0039(7)
    C6 0.0110(9) 0.0165(9) 0.0178(9) 0.0006(7) 0.0004(7) -0.0057(7)
    C7 0.0133(9) 0.0166(9) 0.0152(9) -0.0021(7) 0.0001(7) -0.0012(7)
    C8 0.0162(10) 0.0125(8) 0.0218(10) -0.0026(7) -0.0015(8) -0.0058(7)
    C9 0.0203(10) 0.0183(9) 0.0198(10) -0.0032(8) 0.0009(8) -0.0059(7)
    C10 0.0140(10) 0.0232(10) 0.0297(11) -0.0012(8) -0.0026(8) -0.0092(8)
    C11 0.0220(11) 0.0230(10) 0.0304(11) -0.0007(8) -0.0115(9) -0.0083(8)
    C12 0.0307(12) 0.0293(11) 0.0188(10) -0.0037(9) -0.0059(9) -0.0026(8)
    C13 0.0186(11) 0.0255(10) 0.0214(10) -0.0052(8) -0.0003(8) -0.0038(8)
    C14 0.0143(10) 0.0173(9) 0.0180(9) -0.0050(7) -0.0052(8) -0.0035(7)
    C15 0.0155(10) 0.0180(9) 0.0182(9) -0.0018(7) -0.0031(8) -0.0043(7)
    C16 0.0144(10) 0.0157(9) 0.0180(9) -0.0033(7) 0.0016(7) -0.0026(7)
    C17 0.0173(10) 0.0222(10) 0.0191(10) -0.0107(8) 0.0030(8) -0.0027(8)
    C18 0.0269(12) 0.0276(11) 0.0285(11) -0.0135(9) 0.0090(9) -0.0142(9)
    C19 0.0224(12) 0.0218(10) 0.0470(13) -0.0013(9) 0.0087(10) -0.0136(9)
    C20 0.0164(10) 0.0225(10) 0.0372(12) -0.0012(8) -0.0027(9) -0.0030(9)
    C21 0.0185(10) 0.0176(9) 0.0218(10) -0.0050(8) -0.0010(8) -0.0018(8)
    C22 0.0252(11) 0.0288(11) 0.0241(10) 0.0000(9) -0.0078(9) -0.0027(8)
    C23 0.0348(13) 0.0402(12) 0.0304(12) -0.0117(10) -0.0077(10) -0.0125(10)
    C24 0.0294(12) 0.0324(11) 0.0229(10) -0.0111(9) -0.0050(9) -0.0022(9)
    C25 0.0254(12) 0.0320(11) 0.0409(13) -0.0077(9) -0.0107(10) 0.0003(10)
_geom_special_details
;
All e.s.d.'s (except the e.s.d. in the dihedral angle between two l.s. planes)
are estimated using the full covariance matrix. The cell e.s.d.'s are taken
into account individually in the estimation of e.s.d.'s in distances, angles
and torsion angles; correlations between e.s.d.'s in cell parameters are only
used when they are defined by crystal symmetry. An approximate (isotropic)
treatment of cell e.s.d.'s is used for estimating e.s.d.'s involving l.s.
planes.
;
loop_
    _geom_bond_atom_site_label_1
    _geom_bond_atom_site_label_2
    _geom_bond_site_symmetry_2
    _geom_bond_distance
    _geom_bond_publ_flag
    S1 C15 . 1.6748(17) ?
    O1 C14 . 1.225(2) ?
    N1 C14 . 1.377(2) ?
    N1 C15 . 1.391(2) ?
    N1 H1N1 . 0.85(2) ?
    N2 C15 . 1.332(2) ?
    N2 C16 . 1.439(2) ?
    N2 H1N2 . 0.86(2) ?
    C1 C2 . 1.391(3) ?
    C1 C6 . 1.395(2) ?
    C1 H1A . 0.9500 ?
    C2 C3 . 1.387(3) ?
    C2 H2A . 0.9500 ?
    C3 C4 . 1.380(3) ?
    C3 H3A . 0.9500 ?
    C4 C5 . 1.396(3) ?
    C4 H4A . 0.9500 ?
    C5 C6 . 1.387(2) ?
    C5 H5A . 0.9500 ?
    C6 C7 . 1.527(2) ?
    C7 C14 . 1.525(2) ?
    C7 C8 . 1.525(2) ?
    C7 H7A . 1.0000 ?
    C8 C13 . 1.392(2) ?
    C8 C9 . 1.394(2) ?
    C9 C10 . 1.389(3) ?
    C9 H9A . 0.9500 ?
    C10 C11 . 1.376(3) ?
    C10 H10A . 0.9500 ?
    C11 C12 . 1.384(3) ?
    C11 H11A . 0.9500 ?
    C12 C13 . 1.391(3) ?
    C12 H12A . 0.9500 ?
    C13 H13A . 0.9500 ?
    C16 C17 . 1.396(3) ?
    C16 C21 . 1.401(3) ?
    C17 C18 . 1.393(3) ?
    C17 C24 . 1.510(3) ?
    C18 C19 . 1.383(3) ?
    C18 H18A . 0.9500 ?
    C19 C20 . 1.383(3) ?
    C19 H19A . 0.9500 ?
    C20 C21 . 1.391(3) ?
    C20 H20A . 0.9500 ?
    C21 C22 . 1.510(3) ?
    C22 C23 . 1.527(3) ?
    C22 H22A . 0.9900 ?
    C22 H22B . 0.9900 ?
    C23 H23A . 0.9800 ?
    C23 H23B . 0.9800 ?
    C23 H23C . 0.9800 ?
    C24 C25 . 1.526(3) ?
    C24 H24A . 0.9900 ?
    C24 H24B . 0.9900 ?
    C25 H25A . 0.9800 ?
    C25 H25B . 0.9800 ?
    C25 H25C . 0.9800 ?
loop_
    _geom_angle_atom_site_label_1
    _geom_angle_atom_site_label_2
    _geom_angle_atom_site_label_3
    _geom_angle_site_symmetry_1
    _geom_angle_site_symmetry_3
    _geom_angle
    _geom_angle_publ_flag
    C14 N1 C15 . . 128.46(15) ?
    C14 N1 H1N1 . . 115.8(14) ?
    C15 N1 H1N1 . . 115.7(14) ?
    C15 N2 C16 . . 124.03(15) ?
    C15 N2 H1N2 . . 114.5(14) ?
    C16 N2 H1N2 . . 121.5(14) ?
    C2 C1 C6 . . 120.85(16) ?
    C2 C1 H1A . . 119.6 ?
    C6 C1 H1A . . 119.6 ?
    C3 C2 C1 . . 119.62(17) ?
    C3 C2 H2A . . 120.2 ?
    C1 C2 H2A . . 120.2 ?
    C4 C3 C2 . . 119.93(17) ?
    C4 C3 H3A . . 120.0 ?
    C2 C3 H3A . . 120.0 ?
    C3 C4 C5 . . 120.51(17) ?
    C3 C4 H4A . . 119.7 ?
    C5 C4 H4A . . 119.7 ?
    C6 C5 C4 . . 120.08(17) ?
    C6 C5 H5A . . 120.0 ?
    C4 C5 H5A . . 120.0 ?
    C5 C6 C1 . . 118.98(16) ?
    C5 C6 C7 . . 123.53(16) ?
    C1 C6 C7 . . 117.46(15) ?
    C14 C7 C8 . . 109.72(14) ?
    C14 C7 C6 . . 109.54(14) ?
    C8 C7 C6 . . 116.82(14) ?
    C14 C7 H7A . . 106.7 ?
    C8 C7 H7A . . 106.7 ?
    C6 C7 H7A . . 106.7 ?
    C13 C8 C9 . . 118.51(17) ?
    C13 C8 C7 . . 123.51(16) ?
    C9 C8 C7 . . 117.97(15) ?
    C10 C9 C8 . . 121.07(17) ?
    C10 C9 H9A . . 119.5 ?
    C8 C9 H9A . . 119.5 ?
    C11 C10 C9 . . 119.79(17) ?
    C11 C10 H10A . . 120.1 ?
    C9 C10 H10A . . 120.1 ?
    C10 C11 C12 . . 120.03(18) ?
    C10 C11 H11A . . 120.0 ?
    C12 C11 H11A . . 120.0 ?
    C11 C12 C13 . . 120.37(18) ?
    C11 C12 H12A . . 119.8 ?
    C13 C12 H12A . . 119.8 ?
    C12 C13 C8 . . 120.23(17) ?
    C12 C13 H13A . . 119.9 ?
    C8 C13 H13A . . 119.9 ?
    O1 C14 N1 . . 122.87(16) ?
    O1 C14 C7 . . 123.13(15) ?
    N1 C14 C7 . . 113.98(14) ?
    N2 C15 N1 . . 116.69(15) ?
    N2 C15 S1 . . 124.24(14) ?
    N1 C15 S1 . . 119.07(13) ?
    C17 C16 C21 . . 122.22(17) ?
    C17 C16 N2 . . 118.95(16) ?
    C21 C16 N2 . . 118.77(16) ?
    C18 C17 C16 . . 117.69(18) ?
    C18 C17 C24 . . 119.97(17) ?
    C16 C17 C24 . . 122.32(17) ?
    C19 C18 C17 . . 121.23(18) ?
    C19 C18 H18A . . 119.4 ?
    C17 C18 H18A . . 119.4 ?
    C20 C19 C18 . . 119.91(18) ?
    C20 C19 H19A . . 120.0 ?
    C18 C19 H19A . . 120.0 ?
    C19 C20 C21 . . 121.10(19) ?
    C19 C20 H20A . . 119.4 ?
    C21 C20 H20A . . 119.4 ?
    C20 C21 C16 . . 117.83(17) ?
    C20 C21 C22 . . 120.08(18) ?
    C16 C21 C22 . . 122.03(16) ?
    C21 C22 C23 . . 112.66(16) ?
    C21 C22 H22A . . 109.1 ?
    C23 C22 H22A . . 109.1 ?
    C21 C22 H22B . . 109.1 ?
    C23 C22 H22B . . 109.1 ?
    H22A C22 H22B . . 107.8 ?
    C22 C23 H23A . . 109.5 ?
    C22 C23 H23B . . 109.5 ?
    H23A C23 H23B . . 109.5 ?
    C22 C23 H23C . . 109.5 ?
    H23A C23 H23C . . 109.5 ?
    H23B C23 H23C . . 109.5 ?
    C17 C24 C25 . . 112.69(16) ?
    C17 C24 H24A . . 109.1 ?
    C25 C24 H24A . . 109.1 ?
    C17 C24 H24B . . 109.1 ?
    C25 C24 H24B . . 109.1 ?
    H24A C24 H24B . . 107.8 ?
    C24 C25 H25A . . 109.5 ?
    C24 C25 H25B . . 109.5 ?
    H25A C25 H25B . . 109.5 ?
    C24 C25 H25C . . 109.5 ?
    H25A C25 H25C . . 109.5 ?
    H25B C25 H25C . . 109.5 ?
loop_
    _geom_torsion_atom_site_label_1
    _geom_torsion_atom_site_label_2
    _geom_torsion_atom_site_label_3
    _geom_torsion_atom_site_label_4
    _geom_torsion_site_symmetry_1
    _geom_torsion_site_symmetry_2
    _geom_torsion_site_symmetry_3
    _geom_torsion_site_symmetry_4
    _geom_torsion
    _geom_torsion_publ_flag
    C6 C1 C2 C3 . . . . 0.1(3) ?
    C1 C2 C3 C4 . . . . 1.2(3) ?
    C2 C3 C4 C5 . . . . -1.0(3) ?
    C3 C4 C5 C6 . . . . -0.4(3) ?
    C4 C5 C6 C1 . . . . 1.7(3) ?
    C4 C5 C6 C7 . . . . -176.24(16) ?
    C2 C1 C6 C5 . . . . -1.6(3) ?
    C2 C1 C6 C7 . . . . 176.50(16) ?
    C5 C6 C7 C14 . . . . 96.32(19) ?
    C1 C6 C7 C14 . . . . -81.68(18) ?
    C5 C6 C7 C8 . . . . -29.2(2) ?
    C1 C6 C7 C8 . . . . 152.83(16) ?
    C14 C7 C8 C13 . . . . -49.6(2) ?
    C6 C7 C8 C13 . . . . 75.8(2) ?
    C14 C7 C8 C9 . . . . 129.11(16) ?
    C6 C7 C8 C9 . . . . -105.49(18) ?
    C13 C8 C9 C10 . . . . -0.5(3) ?
    C7 C8 C9 C10 . . . . -179.22(15) ?
    C8 C9 C10 C11 . . . . 0.2(3) ?
    C9 C10 C11 C12 . . . . 0.0(3) ?
    C10 C11 C12 C13 . . . . 0.2(3) ?
    C11 C12 C13 C8 . . . . -0.5(3) ?
    C9 C8 C13 C12 . . . . 0.6(3) ?
    C7 C8 C13 C12 . . . . 179.27(16) ?
    C15 N1 C14 O1 . . . . -2.0(3) ?
    C15 N1 C14 C7 . . . . 177.14(16) ?
    C8 C7 C14 O1 . . . . 74.7(2) ?
    C6 C7 C14 O1 . . . . -54.8(2) ?
    C8 C7 C14 N1 . . . . -104.38(17) ?
    C6 C7 C14 N1 . . . . 126.15(16) ?
    C16 N2 C15 N1 . . . . 176.91(16) ?
    C16 N2 C15 S1 . . . . -3.3(3) ?
    C14 N1 C15 N2 . . . . 3.8(3) ?
    C14 N1 C15 S1 . . . . -176.01(15) ?
    C15 N2 C16 C17 . . . . 104.9(2) ?
    C15 N2 C16 C21 . . . . -77.9(2) ?
    C21 C16 C17 C18 . . . . 0.7(3) ?
    N2 C16 C17 C18 . . . . 177.83(15) ?
    C21 C16 C17 C24 . . . . 179.14(16) ?
    N2 C16 C17 C24 . . . . -3.8(2) ?
    C16 C17 C18 C19 . . . . 0.4(3) ?
    C24 C17 C18 C19 . . . . -177.99(17) ?
    C17 C18 C19 C20 . . . . -0.8(3) ?
    C18 C19 C20 C21 . . . . 0.0(3) ?
    C19 C20 C21 C16 . . . . 1.1(3) ?
    C19 C20 C21 C22 . . . . -176.21(17) ?
    C17 C16 C21 C20 . . . . -1.5(3) ?
    N2 C16 C21 C20 . . . . -178.60(15) ?
    C17 C16 C21 C22 . . . . 175.75(16) ?
    N2 C16 C21 C22 . . . . -1.3(2) ?
    C20 C21 C22 C23 . . . . 99.3(2) ?
    C16 C21 C22 C23 . . . . -77.9(2) ?
    C18 C17 C24 C25 . . . . 90.5(2) ?
    C16 C17 C24 C25 . . . . -87.9(2) ?
loop_
    _geom_hbond_atom_site_label_D
    _geom_hbond_atom_site_label_H
    _geom_hbond_atom_site_label_A
    _geom_hbond_site_symmetry_A
    _geom_hbond_distance_DH
    _geom_hbond_distance_HA
    _geom_hbond_distance_DA
    _geom_hbond_angle_DHA
    _geom_hbond_publ_flag
    N2 H1N2 O1 . 0.86(2) 1.96(2) 2.6702(19) 140(2) yes
    N1 H1N1 S1 2_567 0.85(2) 2.59(2) 3.4225(16) 167.4(18) yes
    C7 H7A S1 2_567 1.00 2.64 3.6172(17) 165 yes
    C10 H10A Cg1 1_455 0.95 2.56 3.3859(19) 146 yes
_iucr_refine_instructions_details
;
TITL suk1_0m in P-1 (100K)
CELL 0.71073   8.0091  11.7289  11.8923  79.008  80.628  83.936
ZERR    2.00   0.0001   0.0002   0.0002   0.001   0.001   0.001
LATT  1
SFAC C H N O S
UNIT 50 52 4 2 2
TEMP -173.000
SIZE 0.081 0.174 0.414
L.S. 10
BOND $H
FMAP 2 1 60
OMIT -4 50
OMIT 6  -2   8
OMIT 5  -3   6
ACTA
CONF
PLAN 20
WGHT    0.025600    0.715800
FVAR       0.90715
S1    5    0.147248    0.378228    0.900322    11.00000    0.02824    0.01461 =
         0.02167   -0.00198    0.00661   -0.00256
O1    4    0.233659    0.743549    0.696631    11.00000    0.01908    0.01859 =
         0.02225   -0.00219    0.00433   -0.00327
N1    3    0.111585    0.607877    0.842785    11.00000    0.01611    0.01634 =
         0.01775   -0.00240    0.00405   -0.00191
N2    3    0.325148    0.515414    0.728161    11.00000    0.01865    0.01371 =
         0.01811   -0.00088    0.00145   -0.00097
C1    1    0.168107    0.888217    0.958141    11.00000    0.01918    0.01798 =
         0.01914   -0.00229   -0.00159    0.00066
AFIX  43
H1A   2    0.149385    0.818250    1.012187    11.00000   -1.20000
AFIX   0
C2    1    0.265019    0.969788    0.982380    11.00000    0.02075    0.02489 =
         0.02097   -0.00792   -0.00639   -0.00030
AFIX  43
H2A   2    0.312362    0.955502    1.052452    11.00000   -1.20000
AFIX   0
C3    1    0.292101    1.072070    0.903656    11.00000    0.01953    0.02365 =
         0.02696   -0.01060   -0.00109   -0.00425
AFIX  43
H3A   2    0.359900    1.127468    0.919013    11.00000   -1.20000
AFIX   0
C4    1    0.220442    1.093292    0.802969    11.00000    0.02325    0.01663 =
         0.02409   -0.00318    0.00124   -0.00393
AFIX  43
H4A   2    0.237675    1.164003    0.749798    11.00000   -1.20000
AFIX   0
C5    1    0.122831    1.011647    0.778659    11.00000    0.01873    0.01943 =
         0.01878   -0.00393   -0.00133   -0.00054
AFIX  43
H5A   2    0.073311    1.027200    0.709414    11.00000   -1.20000
AFIX   0
C6    1    0.098062    0.907847    0.855482    11.00000    0.01096    0.01650 =
         0.01783   -0.00574    0.00043    0.00061
C7    1    0.002179    0.810801    0.832433    11.00000    0.01332    0.01655 =
         0.01516   -0.00122    0.00014   -0.00214
AFIX  13
H7A   2   -0.053767    0.771508    0.909391    11.00000   -1.20000
AFIX   0
C8    1   -0.136957    0.847466    0.756243    11.00000    0.01619    0.01245 =
         0.02181   -0.00580   -0.00152   -0.00256
C9    1   -0.305289    0.845266    0.809681    11.00000    0.02030    0.01829 =
         0.01978   -0.00588    0.00094   -0.00319
AFIX  43
H9A   2   -0.329293    0.822260    0.891313    11.00000   -1.20000
AFIX   0
C10   1   -0.438428    0.876159    0.745507    11.00000    0.01405    0.02323 =
         0.02973   -0.00924   -0.00263   -0.00118
AFIX  43
H10A  2   -0.552473    0.874454    0.783170    11.00000   -1.20000
AFIX   0
C11   1   -0.404631    0.909240    0.627217    11.00000    0.02203    0.02300 =
         0.03044   -0.00827   -0.01145   -0.00075
AFIX  43
H11A  2   -0.495429    0.930367    0.583072    11.00000   -1.20000
AFIX   0
C12   1   -0.238421    0.911753    0.572511    11.00000    0.03073    0.02930 =
         0.01876   -0.00262   -0.00594   -0.00370
AFIX  43
H12A  2   -0.215515    0.934853    0.490841    11.00000   -1.20000
AFIX   0
C13   1   -0.104664    0.880631    0.636467    11.00000    0.01862    0.02550 =
         0.02144   -0.00381   -0.00030   -0.00522
AFIX  43
H13A  2    0.009098    0.882026    0.598241    11.00000   -1.20000
AFIX   0
C14   1    0.128279    0.719759    0.782877    11.00000    0.01431    0.01732 =
         0.01801   -0.00349   -0.00515   -0.00502
C15   1    0.200939    0.505208    0.817915    11.00000    0.01550    0.01798 =
         0.01824   -0.00431   -0.00306   -0.00178
C16   1    0.435378    0.419065    0.693770    11.00000    0.01444    0.01572 =
         0.01800   -0.00262    0.00159   -0.00329
C17   1    0.410712    0.376851    0.596034    11.00000    0.01728    0.02217 =
         0.01914   -0.00271    0.00297   -0.01068
C18   1    0.522948    0.286166    0.562466    11.00000    0.02689    0.02758 =
         0.02852   -0.01421    0.00897   -0.01346
AFIX  43
H18A  2    0.509480    0.256220    0.495949    11.00000   -1.20000
AFIX   0
C19   1    0.653601    0.238939    0.624187    11.00000    0.02237    0.02179 =
         0.04695   -0.01357    0.00871   -0.00132
AFIX  43
H19A  2    0.727973    0.176450    0.600590    11.00000   -1.20000
AFIX   0
C20   1    0.675821    0.282804    0.720285    11.00000    0.01640    0.02251 =
         0.03717   -0.00304   -0.00275   -0.00117
AFIX  43
H20A  2    0.765867    0.249962    0.762230    11.00000   -1.20000
AFIX   0
C21   1    0.568512    0.374227    0.756569    11.00000    0.01847    0.01757 =
         0.02184   -0.00181   -0.00097   -0.00502
C22   1    0.601902    0.425512    0.857265    11.00000    0.02516    0.02883 =
         0.02409   -0.00275   -0.00777    0.00002
AFIX  23
H22A  2    0.672288    0.367674    0.905260    11.00000   -1.20000
H22B  2    0.492586    0.441696    0.906005    11.00000   -1.20000
AFIX   0
C23   1    0.692188    0.537852    0.818660    11.00000    0.03484    0.04017 =
         0.03037   -0.01253   -0.00773   -0.01168
AFIX 137
H23A  2    0.713920    0.566234    0.886874    11.00000   -1.50000
H23B  2    0.620444    0.596852    0.774510    11.00000   -1.50000
H23C  2    0.800137    0.522559    0.769822    11.00000   -1.50000
AFIX   0
C24   1    0.265940    0.423882    0.529183    11.00000    0.02944    0.03244 =
         0.02287   -0.00221   -0.00499   -0.01115
AFIX  23
H24A  2    0.300721    0.415722    0.447143    11.00000   -1.20000
H24B  2    0.241417    0.507926    0.531811    11.00000   -1.20000
AFIX   0
C25   1    0.104726    0.361396    0.576750    11.00000    0.02538    0.03197 =
         0.04093    0.00031   -0.01069   -0.00765
AFIX 137
H25A  2    0.015624    0.394055    0.529646    11.00000   -1.50000
H25B  2    0.066972    0.371854    0.657013    11.00000   -1.50000
H25C  2    0.128040    0.278145    0.574140    11.00000   -1.50000
AFIX 0
H1N1  2    0.040585    0.601022    0.905070    11.00000    0.02661
H1N2  2    0.334019    0.585040    0.690346    11.00000    0.02983
HKLF 4
REM  suk1_0m in P-1 (100K)
REM R1 =  0.0384 for   3123 Fo > 4sig(Fo)  and  0.0512 for all   3767 data
REM    272 parameters refined using      0 restraints
END
WGHT      0.0256      0.7158
REM Highest difference peak  0.266,  deepest hole -0.246,  1-sigma level  0.047
Q1    1   0.1099  0.3919  0.9805  11.00000  0.05    0.27
Q2    1   0.0651  0.7624  0.8145  11.00000  0.05    0.23
Q3    1   0.1954  0.3183  0.8397  11.00000  0.05    0.23
Q4    1  -0.0648  0.8360  0.7928  11.00000  0.05    0.22
Q5    1   0.1881  0.8812  0.8804  11.00000  0.05    0.22
Q6    1  -0.1172  0.8412  0.6996  11.00000  0.05    0.21
Q7    1   0.3728  0.3734  0.6712  11.00000  0.05    0.19
Q8    1   0.1611  0.3416  0.4923  11.00000  0.05    0.19
Q9    1   0.0444  0.8640  0.8353  11.00000  0.05    0.19
Q10   1   0.1554  0.9387  0.7941  11.00000  0.05    0.19
Q11   1   0.4652  0.4194  0.6243  11.00000  0.05    0.19
Q12   1   0.1595  0.4190  0.8181  11.00000  0.05    0.19
Q13   1   0.0550  0.4513  0.9308  11.00000  0.05    0.19
Q14   1   0.1643  0.3830  0.8021  11.00000  0.05    0.19
Q15   1   0.3813  0.4578  0.7073  11.00000  0.05    0.18
Q16   1   0.7035  0.2353  0.8186  11.00000  0.05    0.18
Q17   1   0.4909  0.3510  0.5665  11.00000  0.05    0.17
Q18   1  -0.1364  0.8914  0.7009  11.00000  0.05    0.17
Q19   1   0.6732  0.6006  0.7372  11.00000  0.05    0.17
Q20   1   0.5182  0.4237  0.7145  11.00000  0.05    0.17
;
