# Supplementary material for: N-[(2,6-Di­ethyl­phen­yl)carbamo­thio­yl]-2,2-di­phenyl­acetamide
Source: Acta Crystallogr Sect E Struct Rep Online. 2013 May 25;69(Pt 6):o967. doi: 10.1107/S1600536813013354 (PMC3685105; doi:10.1107/S1600536813013354)
Supplement: Supplementary file 2 [file e-69-0o967-Isup2.hkl]

# 
# h,k,l, Fc-squared, Fo-squared, sigma(Fo-squared) and status flag 
# 
data_I
_shelx_title ' suk1_0m in P-1 (100K)' 
_shelx_refln_list_code          4 
_shelx_F_calc_maximum      113.55 
_exptl_crystal_F_000       428.00 
_reflns_d_resolution_high  0.8411 
 
loop_ 
 _symmetry_equiv_pos_as_xyz 
 'x, y, z' 
 '-x, -y, -z' 
 
_cell_length_a     8.0091 
_cell_length_b    11.7289 
_cell_length_c    11.8923 
_cell_angle_alpha  79.008 
_cell_angle_beta   80.628 
_cell_angle_gamma  83.936 
 
_shelx_F_squared_multiplier     1.000 
 
loop_ 
 _refln_index_h 
 _refln_index_k 
 _refln_index_l 
 _refln_F_squared_calc 
 _refln_F_squared_meas 
 _refln_F_squared_sigma 
 _refln_observed_status 
   1   0   0        8.95       10.70      2.26 o 
   2   0   0     2701.10     2797.69     51.55 o 
   3   0   0      535.82      570.19     17.24 o 
   4   0   0      725.73      780.20     23.42 o 
   5   0   0      289.62      281.40     11.80 o 
   6   0   0       21.60       10.75      4.46 o 
   7   0   0      679.75      687.52     23.96 o 
   8   0   0       44.63       46.44     10.75 o 
   9   0   0      266.74      263.81     22.77 o 
  -9   1   0        7.18       -1.16      2.09 o 
  -8   1   0      374.68      362.30     18.32 o 
  -7   1   0       47.41       36.51      6.91 o 
  -6   1   0      320.09      353.76     19.63 o 
  -5   1   0       22.64       27.23      4.28 o 
  -4   1   0      116.44      114.47      4.27 o 
  -3   1   0       60.06       56.69      2.71 o 
  -2   1   0       53.01       47.58      2.00 o 
  -1   1   0     1536.37     1446.82     12.51 o 
   1   1   0      240.35      251.76      4.18 o 
   2   1   0      404.47      462.99     10.85 o 
   3   1   0       78.71       95.87      8.31 o 
   4   1   0      547.12      591.80     11.75 o 
   5   1   0        0.67        2.48      2.22 o 
   6   1   0        0.08       -7.80      7.51 o 
   7   1   0        1.80        3.04      2.68 o 
   8   1   0       47.90       50.20      5.26 o 
   9   1   0       10.98       13.65      7.75 o 
  -9   2   0       88.50       90.77      8.92 o 
  -8   2   0      255.25      264.65     11.63 o 
  -7   2   0        0.24        1.99      1.82 o 
  -6   2   0       74.18       78.91      4.67 o 
  -5   2   0      139.36      132.80      5.02 o 
  -4   2   0        3.82        4.05      0.86 o 
  -3   2   0        2.61        1.12      0.61 o 
  -2   2   0     3341.85     3278.95     28.84 o 
  -1   2   0       76.11       74.01      1.46 o 
   0   2   0     1104.87      981.31      8.33 o 
   1   2   0      548.27      502.45      7.51 o 
   2   2   0       45.13       49.81      1.92 o 
   3   2   0        4.06        2.79      1.63 o 
   4   2   0       71.66       67.55      4.88 o 
   5   2   0      263.14      260.88      9.14 o 
   6   2   0      173.93      191.67     13.02 o 
   7   2   0       87.35       92.07      4.78 o 
   8   2   0       15.09       17.55      4.81 o 
   9   2   0        0.52        2.94      4.22 o 
  -8   3   0      114.03      118.37      8.83 o 
  -7   3   0       32.11       29.36      4.68 o 
  -6   3   0      328.20      325.41     12.69 o 
  -5   3   0       25.87       28.75      2.49 o 
  -4   3   0      649.65      671.09      8.99 o 
  -3   3   0     1245.92     1253.68     14.64 o 
  -2   3   0       28.90       28.39      1.28 o 
  -1   3   0     7300.84     6789.09     42.56 o 
   0   3   0       39.03       35.22      1.37 o 
   1   3   0     5641.25     5911.66     40.65 o 
   2   3   0      682.46      735.41      9.86 o 
   3   3   0      220.36      221.61      3.41 o 
   4   3   0       36.39       40.87      2.03 o 
   5   3   0      206.22      218.88      6.70 o 
   6   3   0        2.69       -0.12      1.57 o 
   7   3   0       51.36       55.72      7.68 o 
   8   3   0       73.32       70.95      7.55 o 
   9   3   0      129.21      127.78      8.94 o 
  -8   4   0        0.36        1.63      2.67 o 
  -7   4   0      794.75      834.29     26.26 o 
  -6   4   0      610.20      592.02     20.32 o 
  -5   4   0        9.38       11.60      2.62 o 
  -4   4   0      690.79      699.89     13.57 o 
  -3   4   0     1062.59     1061.95      9.93 o 
  -2   4   0      724.18      767.43      7.72 o 
  -1   4   0      621.51      601.47      6.93 o 
   0   4   0     2822.49     2782.62     18.66 o 
   1   4   0       29.80       24.44      1.45 o 
   2   4   0      680.92      737.62      8.17 o 
   3   4   0      811.74      865.63      9.18 o 
   4   4   0     1562.92     1675.65     21.10 o 
   5   4   0       13.14       18.08      2.00 o 
   6   4   0        7.51        8.56      4.20 o 
   7   4   0      304.44      316.32      8.48 o 
   8   4   0        1.03        2.37      3.11 o 
   9   4   0       30.42       24.06      3.98 o 
  -8   5   0      133.63      143.57     20.37 o 
  -7   5   0      431.22      388.39     51.32 o 
  -6   5   0       25.54       34.91      5.87 o 
  -5   5   0      250.95      282.77     10.04 o 
  -4   5   0      158.69      164.16      3.77 o 
  -3   5   0       79.32       87.55      3.25 o 
  -2   5   0       69.14      108.82      4.17 o 
  -1   5   0      448.57      442.31      4.71 o 
   0   5   0       19.91       15.48      1.11 o 
   1   5   0     2428.31     2409.44     19.19 o 
   2   5   0     1087.20     1154.32     17.43 o 
   3   5   0      173.09      223.81      4.01 o 
   4   5   0      236.92      237.56      5.40 o 
   5   5   0      122.00      133.78      5.72 o 
   6   5   0       54.44       51.35      4.11 o 
   7   5   0      257.32      280.20      9.99 o 
   8   5   0       52.48       73.93      8.89 o 
  -8   6   0        5.84       14.54      9.33 o 
  -7   6   0       66.54       92.14     18.75 o 
  -6   6   0      172.85      155.68     13.74 o 
  -5   6   0      621.85      628.38     22.64 o 
  -4   6   0       59.11       61.29      3.94 o 
  -3   6   0      154.55      162.83      4.75 o 
  -2   6   0      677.94      600.18      5.90 o 
  -1   6   0      638.12      642.50      6.21 o 
   0   6   0     1290.46     1316.68     10.33 o 
   1   6   0        6.58        6.49      1.05 o 
   2   6   0      244.45      256.87      5.69 o 
   3   6   0        9.49        7.11      1.62 o 
   4   6   0       35.36       36.93      2.09 o 
   5   6   0      220.16      229.66      7.67 o 
   6   6   0      436.89      452.49     11.89 o 
   7   6   0        5.13       19.47      9.23 o 
   8   6   0       90.21       92.12      7.71 o 
  -7   7   0       21.84       28.59      8.28 o 
  -6   7   0        2.74       28.43     10.67 o 
  -5   7   0      120.86      103.62     11.00 o 
  -4   7   0      124.76      124.79      6.79 o 
  -3   7   0        2.46        7.03      1.71 o 
  -2   7   0       75.19       96.08      2.49 o 
  -1   7   0      189.72      179.87      3.42 o 
   0   7   0        2.45        2.13      0.81 o 
   1   7   0       64.34       67.43      2.59 o 
   2   7   0       24.88       18.46      2.30 o 
   3   7   0        2.69        2.11      1.38 o 
   4   7   0       99.92      108.51      4.22 o 
   5   7   0       76.25       88.23      4.40 o 
   6   7   0        1.70        1.55      1.84 o 
   7   7   0        9.64       13.21      5.08 o 
   8   7   0      139.58      134.12      8.33 o 
  -7   8   0      113.38      116.35     13.57 o 
  -6   8   0        0.43        8.47      8.00 o 
  -5   8   0      121.65      125.42     13.42 o 
  -4   8   0      475.78      463.81     11.62 o 
  -3   8   0      354.57      335.19      9.51 o 
  -2   8   0       11.07       13.57      1.58 o 
  -1   8   0       34.13       30.79      1.88 o 
   0   8   0     1556.14     1540.84     13.76 o 
   1   8   0      380.99      369.30      5.60 o 
   2   8   0      111.98      107.70      6.27 o 
   3   8   0     1007.51      973.26     13.73 o 
   4   8   0      715.42      750.74     12.90 o 
   5   8   0       79.00       73.15      5.44 o 
   6   8   0       11.69        9.89      3.45 o 
   7   8   0        9.23       11.90      3.49 o 
   8   8   0       16.51        8.68      6.11 o 
  -6   9   0      384.70      427.01     22.40 o 
  -5   9   0       94.24      102.55     17.57 o 
  -4   9   0       51.13       47.61      4.69 o 
  -3   9   0      774.54      752.57     15.82 o 
  -2   9   0      736.88      718.59     11.17 o 
  -1   9   0       95.76       93.84      3.51 o 
   0   9   0      558.37      595.73      8.11 o 
   1   9   0        0.95        2.68      1.41 o 
   2   9   0      232.43      232.69      7.07 o 
   3   9   0      288.62      280.44      7.42 o 
   4   9   0       10.93        9.10      2.57 o 
   5   9   0      619.46      655.56     16.55 o 
   6   9   0        1.59        0.41      2.74 o 
   7   9   0       91.52       79.09      8.47 o 
  -5  10   0      179.56      186.08     17.45 o 
  -4  10   0        0.57        3.60      2.61 o 
  -3  10   0        5.01        8.20      3.79 o 
  -2  10   0        0.04        3.82      2.03 o 
  -1  10   0        0.32        1.75      1.66 o 
   0  10   0      241.44      253.23      6.49 o 
   1  10   0      213.16      208.12      5.48 o 
   2  10   0      127.60      135.68      6.28 o 
   3  10   0      247.47      239.75      7.45 o 
   4  10   0       69.90       75.41      6.18 o 
   5  10   0       46.25       36.22      6.06 o 
   6  10   0       33.77       25.33      5.21 o 
  -4  11   0      138.46      148.32     10.83 o 
  -3  11   0        0.00       -0.93      2.67 o 
  -2  11   0       41.06       46.68      5.40 o 
  -1  11   0       27.73       31.27      3.71 o 
   0  11   0      301.89      293.96      9.47 o 
   1  11   0      131.94      133.99      7.70 o 
   2  11   0       46.01       52.75      4.74 o 
   3  11   0      206.86      227.90      9.11 o 
   4  11   0       22.25       24.56      3.84 o 
   5  11   0       18.02       10.44      6.21 o 
   6  11   0       66.10       61.26     10.30 o 
  -3  12   0      126.75      141.08     10.76 o 
  -2  12   0      110.41      100.54      7.38 o 
  -1  12   0       60.75       57.50      6.30 o 
   0  12   0       13.38       14.94      3.92 o 
   1  12   0        0.50        0.22      2.56 o 
   2  12   0       61.59       58.77      9.68 o 
   3  12   0       66.79       53.07      6.02 o 
   4  12   0      103.96      107.51      8.99 o 
   5  12   0        9.81       10.03      4.39 o 
  -2  13   0      102.95      101.95     11.23 o 
  -1  13   0       12.35       16.95      4.23 o 
   0  13   0       24.90       28.95      5.18 o 
   1  13   0      109.92      118.83     11.62 o 
   2  13   0       10.59        4.03      9.49 o 
   3  13   0       10.05        5.83      3.83 o 
  -3 -13   1       54.65       59.19      6.82 o 
  -2 -13   1       49.50       31.41      7.20 o 
  -1 -13   1      100.14      104.82     14.62 o 
   0 -13   1      253.82      254.59     11.65 o 
   1 -13   1        7.13        7.85      3.67 o 
  -4 -12   1       70.64       62.19      7.30 o 
  -3 -12   1       78.05       78.27      7.89 o 
  -2 -12   1      387.63      434.13     13.66 o 
  -1 -12   1       16.59       10.06      3.65 o 
   0 -12   1      165.23      162.53      9.43 o 
   1 -12   1       49.90       59.95      6.32 o 
   2 -12   1       16.72       12.81      3.62 o 
   3 -12   1        2.95       -5.15      3.91 o 
  -5 -11   1       21.62       18.95      4.67 o 
  -4 -11   1        4.92        8.25      3.44 o 
  -3 -11   1        0.31        3.13      2.54 o 
  -2 -11   1      208.99      205.64      8.32 o 
  -1 -11   1        0.46       -0.32      1.84 o 
   0 -11   1        1.69        1.58      3.05 o 
   1 -11   1       43.76       42.81      4.24 o 
   2 -11   1      424.96      437.75     13.65 o 
   3 -11   1      150.54      176.84     10.79 o 
   4 -11   1       53.53       45.57      6.70 o 
  -6 -10   1        0.45        1.56      3.22 o 
  -5 -10   1       61.25       53.47      7.28 o 
  -4 -10   1      141.11      137.11      6.84 o 
  -3 -10   1      566.30      544.18     11.27 o 
  -2 -10   1        0.60        2.69      2.05 o 
  -1 -10   1       95.26       97.21      4.39 o 
   0 -10   1       21.30       22.40      3.05 o 
   1 -10   1       69.38       71.00      4.42 o 
   2 -10   1       10.62       11.24      2.42 o 
   3 -10   1       17.20       14.84      4.04 o 
   4 -10   1        2.06       -1.61      3.93 o 
   5 -10   1       11.17        9.22      4.82 o 
  -7  -9   1      148.49      101.18     13.62 o 
  -6  -9   1       20.19       21.72      3.45 o 
  -5  -9   1        5.98       10.43      3.20 o 
  -4  -9   1      286.66      292.84     11.94 o 
  -3  -9   1       75.71       64.58      4.46 o 
  -2  -9   1        2.03        3.49      2.86 o 
  -1  -9   1      377.01      350.19      6.76 o 
   0  -9   1       14.49       10.76      1.86 o 
   1  -9   1      450.71      426.67      7.90 o 
   2  -9   1      109.33      112.96      4.41 o 
   3  -9   1       14.64       13.20      3.05 o 
   4  -9   1      207.00      210.39      8.56 o 
   5  -9   1        3.25       -1.28      3.05 o 
   6  -9   1        5.18       -0.65      6.80 o 
  -7  -8   1       56.48       52.01      6.74 o 
  -6  -8   1       30.32       31.05      7.20 o 
  -5  -8   1      146.44      135.66      7.05 o 
  -4  -8   1       15.12       11.05      2.51 o 
  -3  -8   1      728.35      720.50     11.73 o 
  -2  -8   1     1258.60     1219.52     16.92 o 
  -1  -8   1        2.73        2.23      1.33 o 
   0  -8   1        0.64        3.75      1.27 o 
   1  -8   1     1198.40     1175.08     11.12 o 
   2  -8   1       86.37       94.96      3.27 o 
   3  -8   1      449.81      443.41     12.25 o 
   4  -8   1       99.16      110.28      7.33 o 
   5  -8   1      206.59      222.41     14.67 o 
   6  -8   1       86.96       99.55     19.62 o 
   7  -8   1        9.00        1.38     10.13 o 
  -8  -7   1       21.99       16.52      8.59 o 
  -7  -7   1      215.97      207.08     15.94 o 
  -6  -7   1       37.56       38.98      8.04 o 
  -5  -7   1        8.12        9.45      2.27 o 
  -4  -7   1        1.84        0.35      1.58 o 
  -3  -7   1       32.37       37.87      3.27 o 
  -2  -7   1        5.63        4.75      1.82 o 
  -1  -7   1       27.08       16.39      1.60 o 
   0  -7   1        0.03        2.54      0.96 o 
   1  -7   1      925.29      904.36      8.59 o 
   2  -7   1       36.62       34.15      1.69 o 
   3  -7   1      702.38      705.11     13.58 o 
   4  -7   1       62.75       56.77      6.74 o 
   5  -7   1      413.14      432.88     19.42 o 
   6  -7   1      102.84      116.54     12.22 o 
   7  -7   1       47.86       32.27      7.33 o 
  -8  -6   1        1.41        6.36      2.27 o 
  -7  -6   1      417.08      420.61     14.13 o 
  -6  -6   1       40.07       39.48      4.27 o 
  -5  -6   1     1172.35     1230.35     15.25 o 
  -4  -6   1     1320.99     1364.85     16.12 o 
  -3  -6   1      121.46      147.67      5.56 o 
  -2  -6   1       46.63       30.00      2.54 o 
  -1  -6   1       99.40       94.87      2.66 o 
   0  -6   1      777.82      791.78      7.35 o 
   1  -6   1      138.38      152.32      2.91 o 
   2  -6   1       12.43        9.41      0.99 o 
   3  -6   1      713.04      666.62     11.63 o 
   4  -6   1      458.51      448.79      9.73 o 
   5  -6   1      105.71       98.90     14.78 o 
   6  -6   1       41.92       45.40     11.74 o 
   7  -6   1       45.47       36.23     13.53 o 
   8  -6   1       81.62       85.08     10.86 o 
  -8  -5   1      204.33      213.01      9.87 o 
  -7  -5   1       10.56        9.21      4.12 o 
  -6  -5   1      124.67      116.30      6.45 o 
  -5  -5   1        6.37        5.41      2.24 o 
  -4  -5   1       12.13        9.38      1.54 o 
  -3  -5   1     1795.18     1860.92     19.37 o 
  -2  -5   1       38.11       37.48      2.28 o 
  -1  -5   1      201.27      191.16      3.19 o 
   0  -5   1      338.01      296.95      3.93 o 
   1  -5   1       49.73       50.95      1.70 o 
   2  -5   1        1.71        1.98      0.98 o 
   3  -5   1       82.42       99.50      5.06 o 
   4  -5   1        5.70        5.43      1.33 o 
   5  -5   1        2.94        2.50      2.61 o 
   6  -5   1       99.49      103.53     10.11 o 
   7  -5   1        0.75        7.54      3.72 o 
   8  -5   1       64.86       61.16     10.20 o 
  -9  -4   1        0.03       -2.78      5.60 o 
  -8  -4   1        6.38        9.03      2.62 o 
  -7  -4   1        9.86        7.11      2.35 o 
  -6  -4   1     1058.85     1096.82     17.93 o 
  -5  -4   1        1.08       -0.04      1.12 o 
  -4  -4   1      190.90      197.19      5.16 o 
  -3  -4   1       12.30       11.44      1.07 o 
  -2  -4   1     1266.79     1345.20     13.81 o 
  -1  -4   1      450.35      465.53      5.53 o 
   0  -4   1     1002.68      987.80      8.15 o 
   1  -4   1      177.11      179.18      2.79 o 
   2  -4   1        9.93        7.05      1.10 o 
   3  -4   1        8.56       12.26      1.06 o 
   4  -4   1       23.58       29.89      3.28 o 
   5  -4   1      696.06      687.66     13.64 o 
   6  -4   1     1099.46     1054.11     28.56 o 
   7  -4   1       16.10       14.61      4.24 o 
   8  -4   1        2.82       -4.04      2.02 o 
  -9  -3   1       53.53       52.67     13.67 o 
  -8  -3   1      188.69      183.64      9.98 o 
  -7  -3   1       12.96       10.31      2.35 o 
  -6  -3   1      730.40      767.12     13.39 o 
  -5  -3   1        2.55        3.73      2.17 o 
  -4  -3   1      401.00      462.85      7.47 o 
  -3  -3   1       30.08       27.56      2.03 o 
  -2  -3   1     2867.77     3123.26     27.29 o 
  -1  -3   1      171.02      188.53      3.11 o 
   0  -3   1       66.87       74.44      1.94 o 
   1  -3   1       21.98       22.70      1.18 o 
   2  -3   1      943.22      916.70      9.26 o 
   3  -3   1      491.83      500.38      7.97 o 
   4  -3   1      114.55      107.46      3.34 o 
   5  -3   1     2150.78     2168.37     21.95 o 
   6  -3   1      279.09      297.32      9.65 o 
   7  -3   1        2.55        2.14      4.21 o 
   8  -3   1      173.24      178.36     20.87 o 
   9  -3   1       72.39       95.36     18.29 o 
  -9  -2   1      166.32      179.26      7.78 o 
  -8  -2   1       35.68       45.31      5.22 o 
  -7  -2   1      100.17       94.71      7.42 o 
  -6  -2   1        0.53       -1.74      0.87 o 
  -5  -2   1       25.75       18.53      4.51 o 
  -4  -2   1     1910.29     2028.44     21.37 o 
  -3  -2   1      682.78      740.66      9.94 o 
  -2  -2   1     3740.49     4024.75     51.88 o 
  -1  -2   1     1910.08     1831.71     15.00 o 
   0  -2   1    12893.25    11615.86     84.53 o 
   1  -2   1      153.72      148.79      2.60 o 
   2  -2   1      253.33      242.91      3.74 o 
   3  -2   1      118.10      112.19      2.62 o 
   4  -2   1       71.72       59.94      2.10 o 
   5  -2   1        1.06        3.24      1.10 o 
   6  -2   1       36.71       38.19      3.34 o 
   7  -2   1      459.94      458.92     18.48 o 
   8  -2   1      126.59      140.78     12.03 o 
   9  -2   1       78.97      103.37      7.80 o 
  -9  -1   1        2.47        2.87      2.88 o 
  -8  -1   1       49.15       59.33      8.24 o 
  -7  -1   1       26.96       32.32      3.50 o 
  -6  -1   1      229.73      218.95      7.62 o 
  -5  -1   1      122.69      147.01      6.86 o 
  -4  -1   1      119.28      103.74      4.03 o 
  -3  -1   1     1659.72     1769.64     20.84 o 
  -2  -1   1       78.03       66.25      1.95 o 
  -1  -1   1     3234.21     3111.93     28.86 o 
   0  -1   1      982.51      895.51      6.95 o 
   1  -1   1       61.52       60.33      1.96 o 
   2  -1   1     1001.84     1023.09     11.03 o 
   3  -1   1      301.44      325.69      7.98 o 
   4  -1   1      921.40      949.18     17.68 o 
   5  -1   1      175.83      190.13      8.84 o 
   6  -1   1       43.17       53.29      5.53 o 
   7  -1   1      196.23      192.39      7.69 o 
   8  -1   1       15.39        2.65     14.63 o 
   9  -1   1       92.43      104.54     16.31 o 
  -9   0   1      120.32      145.45     16.81 o 
  -8   0   1       12.62        5.54      4.53 o 
  -7   0   1      568.80      591.75     16.48 o 
  -6   0   1      324.82      317.02      8.86 o 
  -5   0   1        0.42        0.01      2.07 o 
  -4   0   1       49.47       46.81      3.92 o 
  -3   0   1       38.88       30.31      2.44 o 
  -2   0   1     9848.00     9478.45     73.71 o 
  -1   0   1      139.80      129.93      4.36 o 
   0   0   1      266.84      247.15      6.47 o 
   1   0   1     6457.10     6102.91    172.19 o 
   2   0   1     3237.44     3273.20     58.62 o 
   3   0   1      272.46      285.93     11.55 o 
   4   0   1      666.47      721.67     17.34 o 
   5   0   1       60.33       67.17      5.88 o 
   6   0   1      237.24      234.59     10.10 o 
   7   0   1       25.74       20.70      5.84 o 
   8   0   1       22.22       21.29      8.85 o 
   9   0   1        0.61        5.93      7.43 o 
  -9   1   1        0.23        5.47      5.68 o 
  -8   1   1      104.21      101.99      7.87 o 
  -7   1   1      184.69      165.34      7.44 o 
  -6   1   1       57.37       59.05      3.70 o 
  -5   1   1      333.42      333.39      7.18 o 
  -4   1   1       11.16       14.62      2.41 o 
  -3   1   1      345.15      338.82      5.39 o 
  -2   1   1      243.87      242.14      4.70 o 
  -1   1   1      755.47      707.33     13.58 o 
   0   1   1       30.53       33.62      0.75 o 
   1   1   1     4264.48     4232.41     46.52 o 
   2   1   1       58.30       56.75      4.51 o 
   3   1   1      511.85      557.31     17.64 o 
   4   1   1      319.28      311.05     14.45 o 
   5   1   1      110.17       99.50      8.25 o 
   6   1   1       55.49       45.67      8.82 o 
   7   1   1      259.53      246.60     13.84 o 
   8   1   1      131.41      134.73     17.72 o 
   9   1   1      189.46      182.83     30.67 o 
  -9   2   1       35.40       33.78      6.80 o 
  -8   2   1       35.22       34.77      5.81 o 
  -7   2   1     1343.95     1372.71     30.45 o 
  -6   2   1      198.12      187.81      7.29 o 
  -5   2   1      102.31      100.07      4.66 o 
  -4   2   1      491.47      474.55      7.53 o 
  -3   2   1       13.13        9.05      1.37 o 
  -2   2   1     4579.48     4526.17     44.99 o 
  -1   2   1     1068.87     1008.38      8.03 o 
   0   2   1     2451.44     2355.98     15.80 o 
   1   2   1     1591.60     1555.96     34.79 o 
   2   2   1      299.06      307.75      5.17 o 
   3   2   1      270.38      297.46      6.15 o 
   4   2   1      240.13      278.06     14.27 o 
   5   2   1     1473.22     1635.77     34.21 o 
   6   2   1        2.95        2.43      5.04 o 
   7   2   1       52.58       56.82     10.91 o 
   8   2   1        0.43        1.29      9.62 o 
   9   2   1        0.12        2.57      5.09 o 
  -8   3   1       62.49       64.86      9.58 o 
  -7   3   1     1127.35     1111.79     27.17 o 
  -6   3   1       39.33       41.28      5.83 o 
  -5   3   1       41.53       48.64      3.55 o 
  -4   3   1       14.55       24.64      2.37 o 
  -3   3   1     2678.45     2624.22     34.93 o 
  -2   3   1     1368.87     1332.35     12.67 o 
  -1   3   1     2092.92     2080.89     14.91 o 
   0   3   1        0.06        0.65      0.64 o 
   1   3   1     6098.68     6026.43     42.42 o 
   2   3   1        0.16        1.16      1.06 o 
   3   3   1      144.95      175.20      4.55 o 
   4   3   1       29.35       45.92      6.47 o 
   5   3   1      401.69      408.77     11.27 o 
   6   3   1      527.98      563.21     14.49 o 
   7   3   1       65.96       63.60      6.52 o 
   8   3   1      120.52      122.40     25.65 o 
   9   3   1        1.48       -0.37      3.04 o 
  -8   4   1        0.01        8.81      3.80 o 
  -7   4   1       13.55        9.10      5.55 o 
  -6   4   1       18.29       15.82      4.28 o 
  -5   4   1      138.82      133.30      8.15 o 
  -4   4   1      523.87      527.13      8.53 o 
  -3   4   1     1178.22     1204.52     18.45 o 
  -2   4   1       28.51       43.47      1.89 o 
  -1   4   1      207.06      211.79      3.12 o 
   0   4   1        0.61       -0.69      0.58 o 
   1   4   1      645.64      690.67      6.76 o 
   2   4   1       56.75       59.00      2.04 o 
   3   4   1      963.56     1074.63     13.85 o 
   4   4   1      233.36      263.44      5.30 o 
   5   4   1        4.38        6.44      1.95 o 
   6   4   1        7.76        7.54      2.55 o 
   7   4   1       43.97       57.82      5.47 o 
   8   4   1       41.18       52.89      6.70 o 
   9   4   1       15.06        9.93      3.37 o 
  -8   5   1       34.62       34.11      7.71 o 
  -7   5   1      146.68      136.97     10.94 o 
  -6   5   1      414.25      433.64     33.23 o 
  -5   5   1       12.32       16.60      3.37 o 
  -4   5   1        4.91        3.96      1.30 o 
  -3   5   1      169.05      169.65      3.84 o 
  -2   5   1       34.96       48.77      3.07 o 
  -1   5   1       29.81       18.06      1.12 o 
   0   5   1      390.92      427.39      4.69 o 
   1   5   1        4.29        3.35      0.86 o 
   2   5   1      979.52     1033.75     11.91 o 
   3   5   1      156.91      183.38      3.40 o 
   4   5   1      260.83      288.43      6.80 o 
   5   5   1       86.41       98.28      3.97 o 
   6   5   1       42.26       50.21      3.83 o 
   7   5   1        1.71        2.23      1.69 o 
   8   5   1      440.65      441.46     12.48 o 
   9   5   1      108.15      109.09      6.59 o 
  -8   6   1       31.28       39.99     13.87 o 
  -7   6   1      102.22      134.90     11.24 o 
  -6   6   1      187.00      175.74     12.85 o 
  -5   6   1       53.54       56.99     15.17 o 
  -4   6   1      275.76      270.88      6.52 o 
  -3   6   1       91.92       97.02      3.42 o 
  -2   6   1      442.61      451.81      5.03 o 
  -1   6   1       23.32       12.18      1.09 o 
   0   6   1     2891.75     2812.13     19.03 o 
   1   6   1      602.90      608.16      6.20 o 
   2   6   1     2481.42     2606.72     22.17 o 
   3   6   1       43.78       47.27      2.73 o 
   4   6   1       14.70       15.34      1.71 o 
   5   6   1       74.47       80.49      6.45 o 
   6   6   1       44.98       52.52      4.43 o 
   7   6   1      208.21      191.75     11.32 o 
   8   6   1       69.23       71.01      9.52 o 
  -7   7   1       39.33       38.37      8.21 o 
  -6   7   1      500.57      490.90     33.49 o 
  -5   7   1        7.45        3.18      3.32 o 
  -4   7   1       12.98       14.94      5.63 o 
  -3   7   1       22.65       18.69      2.14 o 
  -2   7   1       26.96       26.58      1.58 o 
  -1   7   1      359.57      407.15      5.26 o 
   0   7   1      290.41      297.25      4.61 o 
   1   7   1      285.65      291.32      4.40 o 
   2   7   1      112.05      113.82      4.23 o 
   3   7   1      104.54      104.52      4.35 o 
   4   7   1      276.81      295.80      5.94 o 
   5   7   1       37.61       35.27      3.56 o 
   6   7   1      349.60      372.53     13.57 o 
   7   7   1      200.93      222.94      9.97 o 
   8   7   1       92.79       97.72     13.53 o 
  -7   8   1       72.52       72.10     11.65 o 
  -6   8   1       18.24       14.02      5.95 o 
  -5   8   1       91.60       91.67     11.34 o 
  -4   8   1       86.33       87.16      6.17 o 
  -3   8   1        6.15        4.70      2.20 o 
  -2   8   1      103.36      102.17      3.41 o 
  -1   8   1      359.74      353.33      5.21 o 
   0   8   1      120.97      118.28      4.00 o 
   1   8   1      239.72      213.06      4.17 o 
   2   8   1       64.22       70.10      4.06 o 
   3   8   1      565.00      560.71     10.32 o 
   4   8   1        0.64        1.17      1.56 o 
   5   8   1       55.99       50.26      4.26 o 
   6   8   1      104.65      107.48     11.42 o 
   7   8   1        0.20        2.05      1.93 o 
   8   8   1        1.79        7.62      5.53 o 
  -6   9   1        0.07       -1.12      4.19 o 
  -5   9   1       11.92       11.06      5.62 o 
  -4   9   1       92.95      120.21      8.31 o 
  -3   9   1       58.16       60.38      5.27 o 
  -2   9   1      660.99      645.22     10.52 o 
  -1   9   1      456.15      442.89      6.96 o 
   0   9   1      214.23      197.18      4.63 o 
   1   9   1      391.35      378.83      6.76 o 
   2   9   1      130.34      122.74      5.70 o 
   3   9   1       56.07       54.15      4.20 o 
   4   9   1       14.76       11.37      3.09 o 
   5   9   1      253.42      257.34      9.78 o 
   6   9   1        0.25        2.83      2.62 o 
   7   9   1        0.66        1.02      1.87 o 
  -5  10   1      142.29      142.76     32.92 o 
  -4  10   1       18.83       12.47      3.93 o 
  -3  10   1        1.04        5.91      2.72 o 
  -2  10   1      255.05      246.95      6.39 o 
  -1  10   1      200.44      195.30      8.24 o 
   0  10   1       37.11       35.42      2.70 o 
   1  10   1     1632.05     1624.34     19.05 o 
   2  10   1      144.42      154.11      6.17 o 
   3  10   1        3.22        0.77      1.98 o 
   4  10   1       29.69       28.83      3.68 o 
   5  10   1      152.21      147.46      8.50 o 
   6  10   1      211.36      229.81     15.96 o 
   7  10   1        5.85        4.97      3.46 o 
  -5  11   1        1.95        1.49      4.45 o 
  -4  11   1       79.35       90.22      8.51 o 
  -3  11   1       96.92       99.04      8.61 o 
  -2  11   1      253.17      248.94      8.86 o 
  -1  11   1       10.86        3.86      4.10 o 
   0  11   1       12.33       11.42      2.60 o 
   1  11   1      260.41      261.14      7.18 o 
   2  11   1       28.86       20.21      3.00 o 
   3  11   1       54.39       50.43      4.79 o 
   4  11   1        0.02        0.48      2.33 o 
   5  11   1       17.54        9.88      4.02 o 
   6  11   1       58.52       40.55      6.67 o 
  -3  12   1       45.83       56.42      7.31 o 
  -2  12   1       78.20       83.15      6.92 o 
  -1  12   1      343.83      374.09     12.71 o 
   0  12   1       13.87        7.93      3.68 o 
   1  12   1       34.51       33.12      5.65 o 
   2  12   1        2.06       -0.77      2.30 o 
   3  12   1        1.35       -3.15      2.60 o 
   4  12   1        0.02        0.50      3.04 o 
   5  12   1        8.25        3.76      3.86 o 
  -2  13   1       73.14       74.56      6.89 o 
  -1  13   1       19.27       26.47      4.61 o 
   0  13   1       23.02       23.66      4.58 o 
   1  13   1       69.44       70.39      8.96 o 
   2  13   1       89.29       74.37     16.23 o 
   3  13   1        2.89       -0.11      3.20 o 
   4  13   1       32.00       25.76      5.04 o 
  -1 -13   2        0.00        1.06      3.44 o 
   0 -13   2        5.08        9.43      3.96 o 
   1 -13   2       65.36       78.12      7.68 o 
  -4 -12   2        8.33       14.64      4.31 o 
  -3 -12   2       89.68       95.95      8.79 o 
  -2 -12   2      253.06      269.49     17.04 o 
  -1 -12   2       36.32       41.58      5.86 o 
   0 -12   2       56.38       55.80      6.53 o 
   1 -12   2       42.14       48.88      7.34 o 
   2 -12   2        3.39        1.44      5.82 o 
   3 -12   2       11.55       10.06      4.17 o 
  -5 -11   2      227.54      228.18     13.72 o 
  -4 -11   2       65.67       58.34      6.94 o 
  -3 -11   2      103.11       89.79      7.31 o 
  -2 -11   2        4.04        0.31      3.04 o 
  -1 -11   2      238.64      236.12     12.56 o 
   0 -11   2        3.00        2.72      3.27 o 
   1 -11   2        0.01        2.13      1.71 o 
   2 -11   2       41.11       51.32      5.03 o 
   3 -11   2      118.26      158.66     12.07 o 
   4 -11   2       10.93       19.35      4.42 o 
  -6 -10   2       12.40        2.99      3.50 o 
  -5 -10   2        0.26        2.09      6.71 o 
  -4 -10   2        0.08        5.82      2.55 o 
  -3 -10   2        8.43        6.20      2.34 o 
  -2 -10   2      593.63      560.46     11.28 o 
  -1 -10   2        1.09       -1.56      1.56 o 
   0 -10   2       12.80       16.84      2.90 o 
   1 -10   2        0.45        1.75      1.76 o 
   2 -10   2       21.30       21.56      3.46 o 
   3 -10   2      223.97      222.39     10.48 o 
   4 -10   2       20.15       30.24      4.79 o 
   5 -10   2       22.11       23.73      5.67 o 
  -6  -9   2      209.25      212.76     12.90 o 
  -5  -9   2       42.52       32.54      4.92 o 
  -4  -9   2       16.76       13.42      2.71 o 
  -3  -9   2      117.55      119.14      5.99 o 
  -2  -9   2        1.63        0.58      1.67 o 
  -1  -9   2        7.62        9.11      1.94 o 
   0  -9   2       30.08       27.40      2.40 o 
   1  -9   2      291.62      281.91      7.14 o 
   2  -9   2      610.01      590.53     11.54 o 
   3  -9   2      207.95      199.55      7.94 o 
   4  -9   2       17.43       18.07      3.14 o 
   5  -9   2       76.19       87.56      9.94 o 
   6  -9   2      109.17      109.17     13.58 o 
  -7  -8   2       10.04        8.65      4.09 o 
  -6  -8   2       25.07       21.35      5.88 o 
  -5  -8   2      498.45      479.72     15.14 o 
  -4  -8   2       69.60       59.97      4.41 o 
  -3  -8   2       37.93       41.04      3.60 o 
  -2  -8   2      205.97      205.51      4.73 o 
  -1  -8   2      145.10      140.83      4.22 o 
   0  -8   2        7.32        4.79      1.42 o 
   1  -8   2      123.58      116.14      3.48 o 
   2  -8   2      500.21      479.14      8.20 o 
   3  -8   2       77.32       88.50      5.77 o 
   4  -8   2       58.18       52.86      4.56 o 
   5  -8   2      227.91      237.31     12.57 o 
   6  -8   2       12.54       19.06      7.50 o 
   7  -8   2       37.46       27.69      7.25 o 
  -7  -7   2      131.44       97.29      8.83 o 
  -6  -7   2        0.17       -1.38      2.54 o 
  -5  -7   2      135.72      148.75      7.18 o 
  -4  -7   2      384.80      405.12      9.27 o 
  -3  -7   2       60.47       60.67      3.95 o 
  -2  -7   2       21.48       17.79      1.56 o 
  -1  -7   2     1168.86     1207.06     12.15 o 
   0  -7   2        2.66        2.39      1.21 o 
   1  -7   2     1056.42     1081.98     10.21 o 
   2  -7   2      248.67      234.38      5.51 o 
   3  -7   2       56.93       56.36      4.34 o 
   4  -7   2      500.67      497.66     13.20 o 
   5  -7   2      142.44      149.47     12.17 o 
   6  -7   2       79.49       96.30     11.70 o 
   7  -7   2       36.27       35.91      8.31 o 
  -8  -6   2       10.93        5.96      2.61 o 
  -7  -6   2      346.95      353.31     13.38 o 
  -6  -6   2      881.71      866.63     28.68 o 
  -5  -6   2       16.93       22.75      2.73 o 
  -4  -6   2     1090.82     1114.58     15.76 o 
  -3  -6   2        8.45        6.79      1.80 o 
  -2  -6   2      326.88      361.17      6.13 o 
  -1  -6   2       34.66       42.01      2.09 o 
   0  -6   2      230.27      228.83      4.07 o 
   1  -6   2      262.03      267.16      4.38 o 
   2  -6   2      321.00      311.05      5.49 o 
   3  -6   2      395.95      377.92      7.55 o 
   4  -6   2      421.84      411.13     12.95 o 
   5  -6   2      392.23      390.94     17.98 o 
   6  -6   2      458.87      424.01     18.64 o 
   7  -6   2       50.08       74.99     15.74 o 
   8  -6   2       96.40      130.07     37.58 o 
  -8  -5   2       30.00       24.27      5.89 o 
  -7  -5   2       50.72       40.61      6.58 o 
  -6  -5   2      304.27      299.26      9.85 o 
  -5  -5   2       93.44       97.90      3.77 o 
  -4  -5   2      448.68      474.83      7.99 o 
  -3  -5   2      248.04      261.09      5.65 o 
  -2  -5   2     1469.68     1536.77     14.22 o 
  -1  -5   2       28.73       35.61      1.61 o 
   0  -5   2      134.67      131.63      2.81 o 
   1  -5   2       69.81       55.97      1.75 o 
   2  -5   2        0.27       -0.25      0.82 o 
   3  -5   2      275.20      256.99      5.54 o 
   4  -5   2        0.38        0.55      1.14 o 
   5  -5   2      704.53      743.67     18.80 o 
   6  -5   2       20.22       19.46      4.51 o 
   7  -5   2       34.04       35.65      6.12 o 
   8  -5   2        0.08       10.47      3.78 o 
  -8  -4   2        0.13       10.77      4.45 o 
  -7  -4   2       93.93       95.08      7.37 o 
  -6  -4   2      169.22      176.50      7.01 o 
  -5  -4   2       20.26       18.60      4.02 o 
  -4  -4   2      116.72      140.39      3.79 o 
  -3  -4   2      411.57      440.14      6.85 o 
  -2  -4   2     5616.91     5863.29     45.62 o 
  -1  -4   2       22.58       18.99      1.27 o 
   0  -4   2     1757.65     1763.40     13.11 o 
   1  -4   2     1616.83     1586.13     12.12 o 
   2  -4   2       15.59       14.25      1.51 o 
   3  -4   2       79.34       84.95      3.09 o 
   4  -4   2        0.04       -0.97      0.99 o 
   5  -4   2        0.91        0.22      1.77 o 
   6  -4   2       68.88       71.47      7.77 o 
   7  -4   2       27.14       25.14      5.01 o 
   8  -4   2       29.87       36.33      5.71 o 
  -8  -3   2      260.97      269.43     10.56 o 
  -7  -3   2       17.71       27.00      4.76 o 
  -6  -3   2       56.58       58.96      6.31 o 
  -5  -3   2       25.14       26.17      3.11 o 
  -4  -3   2       14.15        7.95      2.05 o 
  -3  -3   2        3.95        4.86      0.95 o 
  -2  -3   2       14.55       12.55      1.44 o 
  -1  -3   2       52.66       59.34      1.94 o 
   0  -3   2       10.32       12.56      1.08 o 
   1  -3   2        6.08        5.09      0.88 o 
   2  -3   2       58.72       60.37      2.10 o 
   3  -3   2       34.18       21.01      1.91 o 
   4  -3   2      621.48      678.50      8.75 o 
   5  -3   2      348.97      342.55      6.06 o 
   6  -3   2      463.00      437.84     12.47 o 
   7  -3   2        0.76        0.83      2.63 o 
   8  -3   2        1.24       -1.93      3.81 o 
   9  -3   2       96.61       97.93      9.69 o 
  -9  -2   2       28.82       32.40      4.29 o 
  -8  -2   2      202.75      202.02      9.12 o 
  -7  -2   2      316.67      318.31     12.34 o 
  -6  -2   2        3.15        0.44      1.41 o 
  -5  -2   2       77.82       90.83      3.91 o 
  -4  -2   2       16.31       25.98      1.94 o 
  -3  -2   2      456.11      485.18     17.01 o 
  -2  -2   2     1630.98     1683.75     14.08 o 
  -1  -2   2     4638.40     4634.86     27.90 o 
   0  -2   2      158.77      132.18      2.24 o 
   1  -2   2      222.62      195.55      3.47 o 
   2  -2   2      233.51      231.06      4.84 o 
   3  -2   2      506.88      491.65      6.23 o 
   4  -2   2       72.66       92.21      2.48 o 
   5  -2   2      398.23      411.60      7.59 o 
   6  -2   2      922.73      899.79     16.72 o 
   7  -2   2       28.63       35.49      8.48 o 
   8  -2   2        5.65        9.32      6.34 o 
   9  -2   2      138.62      151.84     18.10 o 
  -9  -1   2      178.32      174.53     11.34 o 
  -8  -1   2       76.05       72.93      6.07 o 
  -7  -1   2      194.05      168.41     10.08 o 
  -6  -1   2       22.12       27.47      4.99 o 
  -5  -1   2      461.29      464.86      8.55 o 
  -4  -1   2       72.60       76.96      3.01 o 
  -3  -1   2      760.81      797.35     11.66 o 
  -2  -1   2     1131.60     1138.60     21.12 o 
  -1  -1   2     6633.65     6476.25     37.75 o 
   0  -1   2     1092.91      946.16      7.64 o 
   1  -1   2      987.73      913.32      7.25 o 
   2  -1   2      705.30      690.33      7.42 o 
   3  -1   2     1601.83     1667.90     19.21 o 
   4  -1   2      272.03      258.35      7.73 o 
   5  -1   2       59.21       61.26      5.19 o 
   6  -1   2       76.76       86.21      6.89 o 
   7  -1   2      531.91      535.50     12.82 o 
   8  -1   2      187.96      205.33     18.04 o 
   9  -1   2        2.64       21.42     23.39 o 
  -9   0   2      887.01      859.98     25.24 o 
  -8   0   2      109.50      112.93      8.79 o 
  -7   0   2        5.28        9.72      2.76 o 
  -6   0   2      159.75      166.22      5.94 o 
  -5   0   2      381.09      359.47      7.03 o 
  -4   0   2      490.21      536.21      8.50 o 
  -3   0   2      346.63      346.03      8.25 o 
  -2   0   2     3339.70     3310.50     28.36 o 
  -1   0   2     1360.30     1312.30     11.44 o 
   0   0   2     4449.26     4076.11     26.96 o 
   1   0   2     2898.43     2839.01     22.85 o 
   2   0   2     3489.78     3510.99     68.49 o 
   3   0   2       45.01       46.50      4.23 o 
   4   0   2       98.86      141.98      7.22 o 
   5   0   2      426.51      465.88     12.65 o 
   6   0   2      101.98      109.77      7.89 o 
   7   0   2       34.15       24.33      5.93 o 
   8   0   2       26.98       35.27      7.28 o 
   9   0   2      193.31      174.96     19.75 o 
  -9   1   2        7.39        7.86      4.02 o 
  -8   1   2       41.01       38.68      6.75 o 
  -7   1   2        5.16        6.95      2.44 o 
  -6   1   2        2.47        0.74      2.45 o 
  -5   1   2       16.55       11.95      1.77 o 
  -4   1   2       50.40       64.64      2.99 o 
  -3   1   2      229.62      254.53      5.70 o 
  -2   1   2        5.70        8.21      1.14 o 
  -1   1   2     1644.01     1553.51     10.91 o 
   0   1   2       66.43       56.89      1.42 o 
   1   1   2       34.56       32.10      1.47 o 
   2   1   2     7719.59     7625.51     89.01 o 
   3   1   2       84.32       97.88      5.77 o 
   4   1   2       55.30       69.59      7.85 o 
   5   1   2     1009.28     1085.24     31.47 o 
   6   1   2        3.25        0.95      2.57 o 
   7   1   2       25.45       17.72      5.26 o 
   8   1   2       31.95       26.45      7.08 o 
   9   1   2      278.67      273.35     20.70 o 
  -8   2   2        0.01        2.10      5.99 o 
  -7   2   2       38.31       41.09      5.65 o 
  -6   2   2      297.50      308.78     10.33 o 
  -5   2   2        4.67        2.02      1.30 o 
  -4   2   2     1284.58     1215.42     16.83 o 
  -3   2   2      144.80      127.73      5.23 o 
  -2   2   2     3935.31     3875.26     32.16 o 
  -1   2   2     4808.17     4742.63     29.72 o 
   0   2   2      863.95      797.61      5.97 o 
   1   2   2     3851.49     3705.06     25.58 o 
   2   2   2      942.62      944.86      9.30 o 
   3   2   2      200.02      225.00      6.21 o 
   4   2   2       26.69       28.19      5.74 o 
   5   2   2        3.91        2.85      4.75 o 
   6   2   2     1528.03     1650.24     45.56 o 
   7   2   2      112.51      128.34     14.80 o 
   8   2   2      148.11      194.21     29.87 o 
   9   2   2        8.11       10.68      7.61 o 
  -8   3   2        1.90        3.71      3.93 o 
  -7   3   2        0.05       -0.16      2.17 o 
  -6   3   2      852.96      817.54     19.04 o 
  -5   3   2      120.12      119.77      6.20 o 
  -4   3   2        2.73        2.44      1.46 o 
  -3   3   2      306.49      337.82      5.29 o 
  -2   3   2      431.83      418.88      6.90 o 
  -1   3   2     2267.78     2150.07     23.49 o 
   0   3   2     5495.73     5287.15     31.89 o 
   1   3   2       49.50       58.90      1.65 o 
   2   3   2      103.67      101.98      2.49 o 
   3   3   2        2.08        2.50      1.40 o 
   4   3   2        3.09        7.25      1.52 o 
   5   3   2      104.84      126.28      6.72 o 
   6   3   2       56.89       65.62     10.70 o 
   7   3   2      315.53      343.11     26.81 o 
   8   3   2       53.78       53.00     18.27 o 
   9   3   2        6.16       -3.02      9.60 o 
  -8   4   2        1.43        3.62      7.04 o 
  -7   4   2       28.58       30.08      5.64 o 
  -6   4   2      606.31      615.92     17.84 o 
  -5   4   2       59.04       66.88      8.44 o 
  -4   4   2      275.45      297.56      5.69 o 
  -3   4   2      387.65      368.42      6.36 o 
  -2   4   2     2921.57     3085.66     25.16 o 
  -1   4   2        8.10        6.74      0.89 o 
   0   4   2       52.93       61.76      1.90 o 
   1   4   2     3533.52     3607.45     23.77 o 
   2   4   2      704.74      788.69      8.71 o 
   3   4   2       60.99       73.83      2.82 o 
   4   4   2      609.33      681.57     11.84 o 
   5   4   2      354.63      376.04     12.02 o 
   6   4   2        0.35        1.70      3.25 o 
   7   4   2      213.21      215.04      9.82 o 
   8   4   2       78.24       76.27     13.26 o 
   9   4   2        0.96       12.30     11.87 o 
  -8   5   2       70.12       72.66     16.70 o 
  -7   5   2       56.47       28.05     11.13 o 
  -6   5   2        3.55        3.93      3.91 o 
  -5   5   2      208.24      227.37     15.10 o 
  -4   5   2       71.92       71.20      3.91 o 
  -3   5   2       61.74       71.82      3.49 o 
  -2   5   2     1498.29     1541.86     11.51 o 
  -1   5   2      661.20      730.25      6.60 o 
   0   5   2      243.09      237.02      3.35 o 
   1   5   2     1797.70     1869.02     14.54 o 
   2   5   2       78.15       97.48      3.08 o 
   3   5   2      520.25      567.32     12.48 o 
   4   5   2      181.39      187.82      5.93 o 
   5   5   2      162.33      170.59      6.18 o 
   6   5   2      293.18      312.78      9.21 o 
   7   5   2        2.27        2.27      2.04 o 
   8   5   2        9.16        7.35      3.36 o 
   9   5   2      113.93      128.20     17.95 o 
  -7   6   2       33.88       33.55      7.07 o 
  -6   6   2       62.04       47.48     13.55 o 
  -5   6   2       44.25       42.60      6.39 o 
  -4   6   2       30.04       32.65      5.55 o 
  -3   6   2        0.51        0.40      1.24 o 
  -2   6   2        0.34       -0.09      0.65 o 
  -1   6   2      236.60      218.84      3.35 o 
   0   6   2       58.40       66.85      2.20 o 
   1   6   2      681.97      706.67      7.25 o 
   2   6   2      285.41      312.47      6.10 o 
   3   6   2     1876.64     1986.92     18.86 o 
   4   6   2        0.71       -1.11      1.61 o 
   5   6   2       15.94       14.12      3.09 o 
   6   6   2      436.56      442.18     10.29 o 
   7   6   2        0.26        3.23      2.06 o 
   8   6   2       14.58       12.92      3.19 o 
  -7   7   2       55.73       66.06     12.68 o 
  -6   7   2       19.25        0.62      8.48 o 
  -5   7   2        5.58        0.09      2.82 o 
  -4   7   2        5.29        7.49      2.12 o 
  -3   7   2       65.08       66.67      3.69 o 
  -2   7   2       14.26       11.22      1.16 o 
  -1   7   2       73.66       84.33      3.49 o 
   0   7   2     1066.30      991.36      8.67 o 
   1   7   2      257.59      250.11      5.15 o 
   2   7   2      524.05      526.32      8.40 o 
   3   7   2      202.37      220.96      6.12 o 
   4   7   2      376.58      390.04      6.45 o 
   5   7   2       19.85       19.07      3.03 o 
   6   7   2      182.03      168.30     12.42 o 
   7   7   2      689.32      737.47     27.28 o 
   8   7   2      108.43       99.85      7.34 o 
  -7   8   2        4.63       14.12     13.16 o 
  -6   8   2      404.34      414.33     21.27 o 
  -5   8   2      262.05      242.55     11.38 o 
  -4   8   2       31.38       39.72      4.64 o 
  -3   8   2      182.30      196.50      6.69 o 
  -2   8   2       33.46       37.21      2.33 o 
  -1   8   2        0.01       -2.12      1.06 o 
   0   8   2      563.26      578.17      7.36 o 
   1   8   2     1041.66     1036.62     10.37 o 
   2   8   2      569.90      549.83      9.48 o 
   3   8   2      266.47      278.09      6.99 o 
   4   8   2      352.16      348.35      8.04 o 
   5   8   2       87.51       91.78      4.73 o 
   6   8   2        0.06        3.74      4.86 o 
   7   8   2        0.52        1.19      4.79 o 
   8   8   2       12.91       16.32      5.32 o 
  -6   9   2       74.15       74.90     11.22 o 
  -5   9   2       85.33       93.60      8.89 o 
  -4   9   2      234.83      233.38      9.60 o 
  -3   9   2        7.10        7.51      2.61 o 
  -2   9   2       53.75       55.64      3.34 o 
  -1   9   2      409.52      403.86      7.71 o 
   0   9   2       91.85       94.92      3.63 o 
   1   9   2      232.73      234.34      5.27 o 
   2   9   2      158.56      166.45      5.68 o 
   3   9   2      163.47      156.83      5.96 o 
   4   9   2      118.50      106.14      5.63 o 
   5   9   2        1.13        4.11      2.04 o 
   6   9   2      117.92      121.11     13.48 o 
   7   9   2        8.02        4.07      2.15 o 
  -5  10   2        0.04        1.76      6.83 o 
  -4  10   2       85.06      100.11     12.41 o 
  -3  10   2       48.56       38.70      5.39 o 
  -2  10   2       34.16       41.32      3.23 o 
  -1  10   2     1271.68     1276.96     16.29 o 
   0  10   2       49.20       47.49      3.19 o 
   1  10   2     1025.06     1020.44     13.46 o 
   2  10   2      627.19      633.77     11.40 o 
   3  10   2      303.21      292.28      8.79 o 
   4  10   2       33.80       27.09      3.49 o 
   5  10   2       21.18       17.01      3.64 o 
   6  10   2      311.02      309.18     13.94 o 
   7  10   2       71.08       85.46      8.97 o 
  -4  11   2       23.11       12.85      4.31 o 
  -3  11   2       28.01       19.34      4.43 o 
  -2  11   2       11.79        4.25      2.56 o 
  -1  11   2       16.87       18.91      3.13 o 
   0  11   2        0.49        0.60      1.92 o 
   1  11   2       72.21       66.94      4.02 o 
   2  11   2       32.07       32.85      3.88 o 
   3  11   2      239.61      249.24      8.03 o 
   4  11   2      374.92      372.33     11.24 o 
   5  11   2       43.23       38.47      6.37 o 
   6  11   2       47.47       35.88      6.28 o 
  -3  12   2      132.00      143.12     11.64 o 
  -2  12   2      139.18      163.00     11.19 o 
  -1  12   2       38.63       42.63      7.77 o 
   0  12   2       71.11       70.92      8.24 o 
   1  12   2      146.58      150.21      8.16 o 
   2  12   2       80.58       83.60      6.59 o 
   3  12   2       16.19       13.41      3.44 o 
   4  12   2        3.14        6.74      3.40 o 
   5  12   2       66.94       76.37      9.31 o 
  -2  13   2       21.60       37.22      5.49 o 
  -1  13   2      369.69      368.40     13.30 o 
   0  13   2        2.52        5.77      3.61 o 
   1  13   2       10.72       14.29      5.13 o 
   2  13   2      129.21      132.24     10.41 o 
   3  13   2       77.72       90.40      7.90 o 
   4  13   2        4.19        2.93      3.46 o 
  -3 -12   3        1.64        4.75      3.63 o 
  -2 -12   3       11.96        9.60      6.53 o 
  -1 -12   3      205.56      228.13     13.00 o 
   0 -12   3       95.32       92.96     13.45 o 
   1 -12   3      344.93      340.94     12.85 o 
   2 -12   3       54.18       61.13      8.76 o 
  -4 -11   3        1.61       11.07      6.60 o 
  -3 -11   3        3.59        5.72      3.34 o 
  -2 -11   3       90.83       75.88      6.96 o 
  -1 -11   3       72.38       81.00      5.64 o 
   0 -11   3       68.03       69.41      6.97 o 
   1 -11   3        1.86        4.01      2.28 o 
   2 -11   3       25.71       21.34      4.38 o 
   3 -11   3       91.39       93.38      8.45 o 
   4 -11   3       83.94      110.43      9.28 o 
  -5 -10   3       65.14       70.29      8.74 o 
  -4 -10   3      199.31      216.61     13.73 o 
  -3 -10   3       31.71       42.88      4.79 o 
  -2 -10   3        1.60       -1.90      1.86 o 
  -1 -10   3       31.49       35.51      3.39 o 
   0 -10   3       62.05       68.46      4.94 o 
   1 -10   3        0.03        1.80      1.85 o 
   2 -10   3       53.32       56.93      4.98 o 
   3 -10   3       31.56       31.03      5.20 o 
   4 -10   3      191.53      225.74     12.74 o 
   5 -10   3      116.60      129.97     11.99 o 
  -6  -9   3       47.45       47.34      6.86 o 
  -5  -9   3      181.39      180.33     22.86 o 
  -4  -9   3        1.18        1.56      1.77 o 
  -3  -9   3      104.44      123.54      6.15 o 
  -2  -9   3      117.62      127.84      6.43 o 
  -1  -9   3      736.41      705.93     10.81 o 
   0  -9   3       95.41       95.33      5.37 o 
   1  -9   3      302.97      312.62      7.57 o 
   2  -9   3       21.41       17.64      2.57 o 
   3  -9   3      265.15      262.94     10.97 o 
   4  -9   3        3.52        1.94      2.94 o 
   5  -9   3       36.79       31.34      6.15 o 
   6  -9   3      125.08      148.36     15.44 o 
  -7  -8   3       43.71       38.77      6.28 o 
  -6  -8   3       46.08       37.04      5.96 o 
  -5  -8   3       14.48       20.86      3.97 o 
  -4  -8   3     1127.17     1118.30     17.45 o 
  -3  -8   3       15.21        9.29      2.25 o 
  -2  -8   3      114.10      106.40      4.01 o 
  -1  -8   3      153.35      145.74      4.15 o 
   0  -8   3        7.72        8.76      1.52 o 
   1  -8   3        0.36       -0.14      1.45 o 
   2  -8   3       38.41       41.37      2.80 o 
   3  -8   3     1916.36     1841.70     33.37 o 
   4  -8   3      237.08      233.35      9.55 o 
   5  -8   3       50.62       48.76      7.01 o 
   6  -8   3        1.49        2.54      4.08 o 
  -7  -7   3       65.71       59.63      7.50 o 
  -6  -7   3      425.87      419.46     12.59 o 
  -5  -7   3       40.35       35.29      5.18 o 
  -4  -7   3        1.43        0.46      1.64 o 
  -3  -7   3      213.72      225.33      6.63 o 
  -2  -7   3       76.93       84.57      3.33 o 
  -1  -7   3      316.73      296.38      5.08 o 
   0  -7   3       66.35       72.56      2.98 o 
   1  -7   3       41.74       44.82      2.19 o 
   2  -7   3      161.23      161.31      6.43 o 
   3  -7   3     1680.66     1600.80     23.63 o 
   4  -7   3       12.58       11.12      2.95 o 
   5  -7   3       24.03       16.26      4.36 o 
   6  -7   3      456.58      463.61     21.01 o 
   7  -7   3      200.10      237.09     14.96 o 
  -7  -6   3       20.04        8.03      3.96 o 
  -6  -6   3      398.88      389.31     15.90 o 
  -5  -6   3      330.03      346.79     10.09 o 
  -4  -6   3      236.58      236.02      7.08 o 
  -3  -6   3       67.15       62.86      3.92 o 
  -2  -6   3      398.44      405.70      5.52 o 
  -1  -6   3      282.83      258.05      4.49 o 
   0  -6   3      183.70      186.31      3.51 o 
   1  -6   3       71.37       73.47      2.31 o 
   2  -6   3        2.03       -0.74      1.57 o 
   3  -6   3        3.08        3.28      1.74 o 
   4  -6   3       26.67       20.43      3.20 o 
   5  -6   3       13.97        8.78      4.24 o 
   6  -6   3       27.63       26.65      5.78 o 
   7  -6   3       12.77       32.76     10.31 o 
  -8  -5   3      142.57      140.72     12.43 o 
  -7  -5   3        1.03        2.25      3.87 o 
  -6  -5   3        0.04        0.02      3.00 o 
  -5  -5   3      105.72      101.02      5.67 o 
  -4  -5   3      277.46      281.44      7.19 o 
  -3  -5   3     1432.41     1415.96     17.62 o 
  -2  -5   3      270.02      241.82      3.80 o 
  -1  -5   3        9.52       10.67      1.13 o 
   0  -5   3        0.01        2.17      0.82 o 
   1  -5   3       43.42       39.97      1.62 o 
   2  -5   3      121.77      114.20      4.67 o 
   3  -5   3        3.72        3.98      1.49 o 
   4  -5   3      371.55      345.12      7.32 o 
   5  -5   3       65.35       60.75      7.73 o 
   6  -5   3       57.09       63.00      7.64 o 
   7  -5   3        6.14       -0.74      4.97 o 
   8  -5   3       12.51       32.74      7.91 o 
  -8  -4   3      175.43      170.82      9.52 o 
  -7  -4   3        1.80       24.13     14.09 o 
  -6  -4   3      188.02      187.46      8.07 o 
  -5  -4   3      213.10      208.30      6.53 o 
  -4  -4   3      639.65      657.22      9.83 o 
  -3  -4   3     1454.08     1445.32     27.39 o 
  -2  -4   3       82.53       98.54      3.16 o 
  -1  -4   3     1901.66     2032.44     14.69 o 
   0  -4   3     1253.66     1328.55     12.57 o 
   1  -4   3     1394.74     1389.32     10.38 o 
   2  -4   3     2291.48     2230.61     20.71 o 
   3  -4   3      166.93      167.16      3.84 o 
   4  -4   3      466.94      484.32      7.71 o 
   5  -4   3       30.48       34.81      5.56 o 
   6  -4   3       76.46       90.71      8.82 o 
   7  -4   3       13.62       13.72      7.50 o 
   8  -4   3        0.06        5.94     11.23 o 
  -8  -3   3       37.55       31.51     10.98 o 
  -7  -3   3       12.28       12.68      3.80 o 
  -6  -3   3      198.72      220.20     10.71 o 
  -5  -3   3      191.79      196.20      6.25 o 
  -4  -3   3      990.23     1002.65     12.16 o 
  -3  -3   3      486.72      517.57      7.33 o 
  -2  -3   3       24.56       36.48      2.15 o 
  -1  -3   3      459.91      444.05      4.83 o 
   0  -3   3      153.41      159.58      2.48 o 
   1  -3   3      159.22      161.03      2.48 o 
   2  -3   3      444.11      484.03      6.94 o 
   3  -3   3     1630.06     1685.70     16.40 o 
   4  -3   3      943.25      967.29     15.92 o 
   5  -3   3      163.03      167.67      4.60 o 
   6  -3   3       18.91       25.09      4.35 o 
   7  -3   3      400.97      420.37     15.71 o 
   8  -3   3       27.63       32.36      5.75 o 
  -8  -2   3      178.94      159.63      8.11 o 
  -7  -2   3      174.51      158.24     14.40 o 
  -6  -2   3       75.63       75.36      7.69 o 
  -5  -2   3       11.15        7.06      2.61 o 
  -4  -2   3      388.22      367.57      9.61 o 
  -3  -2   3      229.12      223.62      4.00 o 
  -2  -2   3       53.26       57.43      2.22 o 
  -1  -2   3     1444.91     1422.10     11.04 o 
   0  -2   3      550.30      526.35      5.23 o 
   1  -2   3      157.46      156.09      2.32 o 
   2  -2   3      634.58      673.91      7.27 o 
   3  -2   3      510.18      480.74      7.17 o 
   4  -2   3       41.88       28.89      1.79 o 
   5  -2   3       18.71       17.20      1.55 o 
   6  -2   3        6.47        8.12      3.11 o 
   7  -2   3       14.19       26.49      8.43 o 
   8  -2   3      191.04      195.85     16.89 o 
   9  -2   3        5.77       28.42      8.03 o 
  -8  -1   3        0.05       -0.04      2.99 o 
  -7  -1   3       92.15       70.57      8.12 o 
  -6  -1   3       24.70       19.80      2.85 o 
  -5  -1   3        1.74        0.59      1.45 o 
  -4  -1   3        1.92        0.13      1.04 o 
  -3  -1   3      199.16      250.84      4.03 o 
  -2  -1   3       26.56       22.61      1.50 o 
  -1  -1   3     1905.79     1903.81     13.58 o 
   0  -1   3      146.13      144.55      2.35 o 
   1  -1   3     1703.91     1657.98     11.59 o 
   2  -1   3      947.99      907.37     19.03 o 
   3  -1   3     1184.94     1239.41     11.78 o 
   4  -1   3      186.01      186.01      4.66 o 
   5  -1   3      173.20      182.60      4.54 o 
   6  -1   3      167.97      174.07      4.94 o 
   7  -1   3        6.07        4.51      1.64 o 
   8  -1   3       43.82       50.19     10.72 o 
   9  -1   3      184.11      205.27     17.96 o 
  -8   0   3      626.17      620.26     20.62 o 
  -7   0   3      107.55       97.37      9.05 o 
  -6   0   3      168.77      143.94      6.46 o 
  -5   0   3      393.90      372.47     12.13 o 
  -4   0   3       84.77       88.00      3.79 o 
  -3   0   3       65.38       63.54      2.75 o 
  -2   0   3      354.46      340.56      4.95 o 
  -1   0   3     2237.50     2214.33     15.24 o 
   0   0   3     1908.81     1852.23     14.85 o 
   1   0   3      218.82      218.83      3.35 o 
   2   0   3      458.00      450.90      5.50 o 
   3   0   3      792.44      820.31     10.29 o 
   4   0   3       36.62       55.62      5.13 o 
   5   0   3        6.35        3.72      4.57 o 
   6   0   3      615.95      623.67     15.86 o 
   7   0   3        0.10       -3.78      3.74 o 
   8   0   3      107.77      125.14     15.41 o 
   9   0   3       36.93       36.60     16.12 o 
  -8   1   3      178.22      203.67     11.71 o 
  -7   1   3       31.04       29.87      6.00 o 
  -6   1   3        0.01       -2.00      2.00 o 
  -5   1   3       41.53       41.32      4.28 o 
  -4   1   3     1177.34     1197.48     18.66 o 
  -3   1   3      454.28      468.23      6.16 o 
  -2   1   3      303.68      272.44      4.29 o 
  -1   1   3       87.00      106.31      2.26 o 
   0   1   3     6387.29     5966.86     37.04 o 
   1   1   3      342.86      341.83      4.19 o 
   2   1   3     3120.00     3103.81     27.33 o 
   3   1   3     6296.77     6406.88     81.86 o 
   4   1   3       10.07        8.12      3.03 o 
   5   1   3       96.04      107.04     10.47 o 
   6   1   3       67.62       69.71      9.67 o 
   7   1   3     1128.11     1186.02     30.59 o 
   8   1   3       97.65      111.23     11.63 o 
   9   1   3      134.06      140.77     28.96 o 
  -8   2   3      149.40      151.38     11.34 o 
  -7   2   3       84.92       95.64      8.03 o 
  -6   2   3        0.06        0.72      1.79 o 
  -5   2   3      210.71      194.20      9.28 o 
  -4   2   3      746.62      748.54     10.77 o 
  -3   2   3     1260.27     1172.74     11.88 o 
  -2   2   3     1665.54     1687.85     14.36 o 
  -1   2   3     1709.44     1655.51     12.90 o 
   0   2   3     5121.40     4868.50     30.70 o 
   1   2   3      662.39      632.93      6.23 o 
   2   2   3     1928.77     1944.93     16.08 o 
   3   2   3      326.52      310.54      5.64 o 
   4   2   3       16.80       15.03      3.59 o 
   5   2   3       40.47       42.43      7.38 o 
   6   2   3       11.92        7.01      5.56 o 
   7   2   3      150.69      150.89     15.26 o 
   8   2   3       87.23       95.35     10.71 o 
   9   2   3       39.90       37.21     17.42 o 
  -8   3   3      286.21      272.05     13.94 o 
  -7   3   3        2.30        2.72      3.25 o 
  -6   3   3      141.83      139.46      8.92 o 
  -5   3   3       84.48       78.67      4.13 o 
  -4   3   3       26.64       26.23      2.31 o 
  -3   3   3     2814.60     2997.93     27.13 o 
  -2   3   3      376.64      351.89      5.33 o 
  -1   3   3      692.31      636.44      5.96 o 
   0   3   3       86.68       87.69      1.93 o 
   1   3   3      128.79      115.44      2.02 o 
   2   3   3      463.23      507.81      6.52 o 
   3   3   3        1.16        1.15      0.68 o 
   4   3   3      313.07      354.40      6.66 o 
   5   3   3       49.45       42.12      4.12 o 
   6   3   3       67.62       77.72     11.03 o 
   7   3   3      495.73      519.28     25.74 o 
   8   3   3        0.18       10.26      8.71 o 
   9   3   3       28.73       30.91     15.25 o 
  -8   4   3       72.49       58.94      8.87 o 
  -7   4   3       15.73        2.32      5.35 o 
  -6   4   3      575.02      566.25     18.91 o 
  -5   4   3     1020.16      987.40     20.37 o 
  -4   4   3       31.78       33.71      2.45 o 
  -3   4   3     1187.14     1187.16     14.38 o 
  -2   4   3      185.44      177.94      2.97 o 
  -1   4   3     2287.66     2236.12     14.76 o 
   0   4   3        0.17       -1.04      0.61 o 
   1   4   3     2128.83     2107.99     17.41 o 
   2   4   3      763.23      755.75     10.93 o 
   3   4   3      661.28      685.47      9.39 o 
   4   4   3       74.18       76.99      2.87 o 
   5   4   3       76.60       81.09      4.44 o 
   6   4   3      540.37      590.84     12.39 o 
   7   4   3       26.39       30.55      3.51 o 
   8   4   3        8.39       17.83     12.56 o 
   9   4   3        3.91        5.50     11.41 o 
  -8   5   3       24.46       20.60      5.98 o 
  -7   5   3      109.05       88.75     34.37 o 
  -6   5   3       36.19       20.39      4.41 o 
  -5   5   3        3.06        1.67      2.19 o 
  -4   5   3      649.60      661.21     17.04 o 
  -3   5   3      351.56      334.90      6.40 o 
  -2   5   3      334.92      311.89      4.35 o 
  -1   5   3     3149.85     3131.37     20.54 o 
   0   5   3      535.96      494.61      5.30 o 
   1   5   3      152.76      151.93      2.84 o 
   2   5   3       73.27      105.18      3.11 o 
   3   5   3       42.36       66.30      2.47 o 
   4   5   3      703.28      757.49     11.77 o 
   5   5   3       67.95       75.21      6.32 o 
   6   5   3       39.60       36.71      6.26 o 
   7   5   3      815.47      916.88     26.62 o 
   8   5   3      144.55      167.47     29.51 o 
   9   5   3       71.85       65.76      6.87 o 
  -7   6   3      131.62      129.46     19.84 o 
  -6   6   3        1.63        1.00      2.84 o 
  -5   6   3      151.60      138.72      8.84 o 
  -4   6   3       10.37       10.52      2.14 o 
  -3   6   3      234.74      232.94      6.53 o 
  -2   6   3      237.10      236.40      3.77 o 
  -1   6   3      411.07      430.11      5.37 o 
   0   6   3        1.15       -0.02      0.73 o 
   1   6   3      809.30      770.88      7.67 o 
   2   6   3       54.35       65.31      3.03 o 
   3   6   3       34.09       47.23      2.57 o 
   4   6   3     1266.73     1282.97     17.23 o 
   5   6   3        5.55        0.81      2.09 o 
   6   6   3        2.48        0.27      2.25 o 
   7   6   3      165.79      169.94     21.61 o 
   8   6   3       44.37       37.42      4.46 o 
  -7   7   3       39.86       47.11      8.78 o 
  -6   7   3        2.64        8.74      4.15 o 
  -5   7   3        0.19        5.37      2.79 o 
  -4   7   3       46.38       43.48      4.99 o 
  -3   7   3        0.93        2.52      1.58 o 
  -2   7   3      255.67      230.36      4.00 o 
  -1   7   3       68.48       57.79      2.38 o 
   0   7   3        0.02        2.22      1.17 o 
   1   7   3       95.94      114.50      3.10 o 
   2   7   3      464.35      467.52      8.20 o 
   3   7   3       15.16       19.82      2.55 o 
   4   7   3     1139.87     1230.84     13.98 o 
   5   7   3       40.86       36.87      4.80 o 
   6   7   3       20.45       24.79      5.56 o 
   7   7   3       75.23       62.14      8.38 o 
   8   7   3      157.74      139.04     12.98 o 
  -6   8   3       20.22       28.37      7.18 o 
  -5   8   3       58.68       53.10      7.44 o 
  -4   8   3      396.87      366.01     11.40 o 
  -3   8   3      214.17      215.17      6.99 o 
  -2   8   3       84.68       83.96      4.19 o 
  -1   8   3       54.99       50.81      2.46 o 
   0   8   3      380.31      381.88      6.17 o 
   1   8   3      141.68      136.83      3.82 o 
   2   8   3       22.02       13.27      2.35 o 
   3   8   3      153.50      155.93      5.90 o 
   4   8   3       53.44       62.46      5.02 o 
   5   8   3       52.64       45.41      4.91 o 
   6   8   3      129.10      143.20      7.97 o 
   7   8   3        7.04        4.20      2.51 o 
   8   8   3      625.71      640.47     18.90 o 
  -6   9   3       36.36       33.34      7.55 o 
  -5   9   3       39.70       47.66      8.54 o 
  -4   9   3      287.82      275.26     13.46 o 
  -3   9   3      166.35      166.16      8.27 o 
  -2   9   3       34.97       36.46      3.25 o 
  -1   9   3       98.54      101.37      4.06 o 
   0   9   3     1219.77     1197.08     13.67 o 
   1   9   3       96.73       96.36      3.81 o 
   2   9   3      218.11      209.08      6.17 o 
   3   9   3      255.02      256.19      7.18 o 
   4   9   3      226.55      250.16      7.98 o 
   5   9   3       72.52       71.05      5.29 o 
   6   9   3       37.81       36.61      6.53 o 
   7   9   3       56.62       55.15      6.46 o 
  -5  10   3       31.53       43.73     15.57 o 
  -4  10   3       34.54       27.82     13.61 o 
  -3  10   3      406.87      410.49     13.95 o 
  -2  10   3       18.06       15.57      3.37 o 
  -1  10   3      294.78      291.59      6.98 o 
   0  10   3      854.23      887.00     12.38 o 
   1  10   3     1097.24     1027.16     13.51 o 
   2  10   3       97.84       95.74      5.14 o 
   3  10   3      293.65      299.55      7.72 o 
   4  10   3       80.28       77.33      5.94 o 
   5  10   3       43.00       31.67      4.64 o 
   6  10   3        0.01        1.12      2.57 o 
   7  10   3       32.10       22.09      5.12 o 
  -4  11   3        0.08        5.09      5.82 o 
  -3  11   3      177.64      180.24     16.97 o 
  -2  11   3       24.56       14.97      4.86 o 
  -1  11   3       57.24       59.26      5.58 o 
   0  11   3       67.69       66.76      7.50 o 
   1  11   3       36.62       28.33      3.07 o 
   2  11   3        0.27       -1.38      1.79 o 
   3  11   3        0.15        1.99      2.10 o 
   4  11   3       18.75       14.05      3.50 o 
   5  11   3        1.99        1.28      3.09 o 
   6  11   3        2.35        0.54      3.10 o 
  -3  12   3       88.37       73.49      8.13 o 
  -2  12   3       30.47       41.41      5.22 o 
  -1  12   3      117.09      114.77     14.29 o 
   0  12   3      208.40      209.02     12.08 o 
   1  12   3      365.89      347.29     13.01 o 
   2  12   3      380.10      339.30     10.65 o 
   3  12   3      271.43      290.32     10.10 o 
   4  12   3      129.70      134.19      8.96 o 
   5  12   3       81.27       76.54     12.18 o 
  -2  13   3        4.10        9.65      3.81 o 
  -1  13   3      369.88      396.51     18.17 o 
   0  13   3      416.65      414.39     16.97 o 
   1  13   3       35.68       37.92      8.90 o 
   2  13   3       58.16       46.01      6.68 o 
   3  13   3      304.46      309.27     11.76 o 
   4  13   3       18.71       13.36      3.94 o 
  -2 -12   4        5.02        3.79      9.36 o 
  -1 -12   4      191.52      210.10     10.80 o 
   0 -12   4      117.00      113.28      9.25 o 
   1 -12   4       70.38       78.69      7.39 o 
  -4 -11   4        8.06        4.06      4.93 o 
  -3 -11   4      256.35      253.28     12.17 o 
  -2 -11   4        5.79        8.94      6.46 o 
  -1 -11   4        4.27        7.15      4.24 o 
   0 -11   4       79.02       83.80      7.22 o 
   1 -11   4      468.20      453.59     11.80 o 
   2 -11   4        6.30        5.46      6.38 o 
   3 -11   4       35.16       31.40      6.08 o 
  -5 -10   4        1.09        5.83      3.88 o 
  -4 -10   4       35.86       34.01      8.60 o 
  -3 -10   4      123.58      133.03      8.25 o 
  -2 -10   4       10.79       13.88      4.83 o 
  -1 -10   4        0.21       -1.52      4.04 o 
   0 -10   4       56.60       54.62      6.60 o 
   1 -10   4      147.68      162.91      8.50 o 
   2 -10   4      335.94      339.20     10.02 o 
   3 -10   4      201.29      216.49     11.46 o 
   4 -10   4      122.52      128.33      8.93 o 
   5 -10   4      119.70      121.53     12.03 o 
  -6  -9   4      190.34      153.62     14.16 o 
  -5  -9   4       56.22       30.91      5.77 o 
  -4  -9   4        2.39        4.93      3.10 o 
  -3  -9   4       47.86       51.82      5.22 o 
  -2  -9   4       78.22       89.29      4.67 o 
  -1  -9   4      340.81      317.96      7.26 o 
   0  -9   4       80.20       64.99      4.50 o 
   1  -9   4       11.39       11.60      2.30 o 
   2  -9   4        7.87       10.62      2.37 o 
   3  -9   4       49.81       52.24      5.72 o 
   4  -9   4        0.56       -0.51      3.37 o 
   5  -9   4        0.05        9.41      9.41 o 
  -6  -8   4       32.49       24.86      5.55 o 
  -5  -8   4      130.42      158.96     12.45 o 
  -4  -8   4      630.26      613.95     12.60 o 
  -3  -8   4      190.57      192.86      6.99 o 
  -2  -8   4        0.00        3.14      1.53 o 
  -1  -8   4      483.81      496.42      8.03 o 
   0  -8   4       58.49       53.91      3.19 o 
   1  -8   4       73.86       71.25      4.15 o 
   2  -8   4       60.01       58.42      4.01 o 
   3  -8   4       51.31       55.24      4.77 o 
   4  -8   4      200.21      202.47      7.73 o 
   5  -8   4        0.00       -1.58      2.45 o 
   6  -8   4       53.36       42.92     11.19 o 
  -7  -7   4      179.93      158.34     12.47 o 
  -6  -7   4        0.02        1.30      2.68 o 
  -5  -7   4      330.61      334.30     15.23 o 
  -4  -7   4        0.43        1.41      1.78 o 
  -3  -7   4      679.75      679.15     12.03 o 
  -2  -7   4       56.41       56.35      3.14 o 
  -1  -7   4       39.11       35.21      2.46 o 
   0  -7   4      398.50      384.58      6.22 o 
   1  -7   4      268.27      246.46      4.55 o 
   2  -7   4       25.03       21.59      4.58 o 
   3  -7   4       19.66       21.29      3.03 o 
   4  -7   4     1346.72     1349.29     24.68 o 
   5  -7   4      163.06      159.13     10.77 o 
   6  -7   4       27.21       22.11      6.07 o 
   7  -7   4      122.45      124.33     17.19 o 
  -7  -6   4        0.21        2.77      4.03 o 
  -6  -6   4      114.71      106.87      7.01 o 
  -5  -6   4        0.18        2.29      1.96 o 
  -4  -6   4     2084.22     2056.93     25.32 o 
  -3  -6   4      353.37      350.89      8.93 o 
  -2  -6   4        3.20        0.76      1.05 o 
  -1  -6   4       21.58       14.89      1.60 o 
   0  -6   4      174.42      214.25      4.21 o 
   1  -6   4      476.64      441.39      5.52 o 
   2  -6   4       30.72       27.71      2.32 o 
   3  -6   4       85.19       77.87      5.71 o 
   4  -6   4      138.61      142.10      6.98 o 
   5  -6   4      386.77      389.80     14.55 o 
   6  -6   4       79.25       93.95     10.60 o 
   7  -6   4        7.39       -2.03      3.94 o 
  -7  -5   4       18.12        8.56      3.73 o 
  -6  -5   4      253.14      257.03     10.00 o 
  -5  -5   4       60.78       56.80      5.18 o 
  -4  -5   4      934.89      900.56     15.32 o 
  -3  -5   4      239.56      255.39      6.91 o 
  -2  -5   4      266.68      239.63      4.25 o 
  -1  -5   4        4.97        0.70      0.87 o 
   0  -5   4       29.90       22.34      1.48 o 
   1  -5   4       40.02       29.12      1.68 o 
   2  -5   4        6.02        3.14      1.84 o 
   3  -5   4      288.49      277.04      6.32 o 
   4  -5   4        0.33        2.84      1.58 o 
   5  -5   4       70.21       61.29      7.86 o 
   6  -5   4       50.06       42.99     11.61 o 
   7  -5   4       12.75        8.43      3.10 o 
   8  -5   4       41.83       38.35      9.17 o 
  -8  -4   4      624.32      609.73     28.51 o 
  -7  -4   4      197.16      107.57     23.55 o 
  -6  -4   4       12.26        9.03      3.06 o 
  -5  -4   4      577.63      554.85     12.66 o 
  -4  -4   4      488.53      479.87     10.73 o 
  -3  -4   4      130.79      144.11      5.54 o 
  -2  -4   4        7.88        6.66      1.23 o 
  -1  -4   4     1897.98     1951.43     14.67 o 
   0  -4   4     2208.15     2199.77     15.43 o 
   1  -4   4        1.81        1.67      0.78 o 
   2  -4   4        9.05        7.46      1.30 o 
   3  -4   4      209.19      209.33      4.94 o 
   4  -4   4       10.78       10.43      1.49 o 
   5  -4   4       12.72        9.80      3.60 o 
   6  -4   4       77.32       71.50      7.68 o 
   7  -4   4        7.35       12.03      3.80 o 
   8  -4   4       54.40       69.30     10.11 o 
  -8  -3   4       85.95       83.24     10.64 o 
  -7  -3   4        8.75        7.79      6.25 o 
  -6  -3   4      183.49      170.67     10.02 o 
  -5  -3   4       55.07       63.38      4.83 o 
  -4  -3   4      259.81      253.38      6.12 o 
  -3  -3   4      786.69      735.39     10.80 o 
  -2  -3   4       29.35       40.29      1.90 o 
  -1  -3   4      347.02      372.45      4.41 o 
   0  -3   4      722.00      683.87      6.39 o 
   1  -3   4      203.49      182.66      2.85 o 
   2  -3   4      565.74      595.46      7.97 o 
   3  -3   4      189.25      181.77      3.79 o 
   4  -3   4       48.02       56.79      3.81 o 
   5  -3   4      520.90      539.94     11.11 o 
   6  -3   4       22.63       23.38      4.55 o 
   7  -3   4       61.03       96.39     18.01 o 
   8  -3   4       20.27       36.49      7.22 o 
  -8  -2   4      112.09       96.37      8.58 o 
  -7  -2   4       66.31       45.68      9.58 o 
  -6  -2   4      705.28      644.91     16.41 o 
  -5  -2   4      321.13      311.81      6.93 o 
  -4  -2   4      101.45      109.26      3.72 o 
  -3  -2   4     1190.02     1207.53     14.79 o 
  -2  -2   4      117.84      108.73      3.07 o 
  -1  -2   4        8.70        9.72      0.89 o 
   0  -2   4        4.77        2.02      0.73 o 
   1  -2   4      395.26      372.09      4.01 o 
   2  -2   4      177.59      187.55      3.20 o 
   3  -2   4      109.24      124.73      2.89 o 
   4  -2   4       64.33       62.64      3.00 o 
   5  -2   4      219.54      211.83      4.60 o 
   6  -2   4       34.64       37.45      9.62 o 
   7  -2   4      153.95      152.82      8.45 o 
   8  -2   4       23.80       22.65      4.27 o 
  -8  -1   4      152.80      157.49     23.97 o 
  -7  -1   4        0.11        6.90      2.77 o 
  -6  -1   4      291.77      306.97     10.77 o 
  -5  -1   4        4.35        4.61      1.45 o 
  -4  -1   4       83.32       80.10      3.15 o 
  -3  -1   4      288.71      294.53      5.52 o 
  -2  -1   4        0.69        6.97      1.07 o 
  -1  -1   4      146.27      116.77      2.30 o 
   0  -1   4       22.85       18.86      1.21 o 
   1  -1   4       94.98       92.99      2.05 o 
   2  -1   4       14.95       17.49      1.16 o 
   3  -1   4     3368.51     3575.66     32.00 o 
   4  -1   4       67.74       71.24      2.44 o 
   5  -1   4      551.15      567.10     10.05 o 
   6  -1   4        0.21        0.67      1.17 o 
   7  -1   4       83.91       80.96     11.16 o 
   8  -1   4        1.12        6.28      5.77 o 
  -8   0   4      281.47      234.11     13.07 o 
  -7   0   4      133.82      142.81     27.26 o 
  -6   0   4       31.54       20.84      5.84 o 
  -5   0   4       11.08        9.08      2.98 o 
  -4   0   4      730.18      699.34      8.94 o 
  -3   0   4      238.84      248.31      4.67 o 
  -2   0   4       67.07       81.46      2.60 o 
  -1   0   4     1557.89     1543.68     11.81 o 
   0   0   4      119.20      115.87      2.30 o 
   1   0   4       16.16       20.68      1.21 o 
   2   0   4     2339.93     2411.59     20.75 o 
   3   0   4      621.66      736.04      8.41 o 
   4   0   4      368.56      370.88      7.82 o 
   5   0   4        2.73        1.04      1.81 o 
   6   0   4       18.93       24.30      3.20 o 
   7   0   4      227.84      235.72     17.55 o 
   8   0   4       10.58        5.99      5.64 o 
  -8   1   4        5.49        5.49      2.60 o 
  -7   1   4      531.76      518.61     21.28 o 
  -6   1   4      232.95      231.89      8.92 o 
  -5   1   4       22.63        5.00      4.32 o 
  -4   1   4      419.37      395.49      6.76 o 
  -3   1   4        3.67        1.42      0.96 o 
  -2   1   4      192.36      173.97      3.62 o 
  -1   1   4       37.94       43.28      1.71 o 
   0   1   4      426.89      421.05      4.41 o 
   1   1   4     2463.11     2358.68     16.60 o 
   2   1   4      306.88      283.06      4.70 o 
   3   1   4      879.64      897.86      9.61 o 
   4   1   4      780.78      774.67     12.49 o 
   5   1   4       10.55       13.72      2.67 o 
   6   1   4      208.16      199.57     10.50 o 
   7   1   4      257.03      230.86     12.23 o 
   8   1   4      146.43      163.98     15.43 o 
   9   1   4       14.87       23.49     12.77 o 
  -8   2   4        3.63        0.34      4.58 o 
  -7   2   4       10.09       11.58      5.90 o 
  -6   2   4       29.21       18.29      5.98 o 
  -5   2   4       18.47       13.44      2.74 o 
  -4   2   4       33.63       38.04      2.49 o 
  -3   2   4     1590.59     1608.07     16.28 o 
  -2   2   4      884.27      837.10      8.77 o 
  -1   2   4        1.18        1.99      0.87 o 
   0   2   4        7.23        7.87      0.98 o 
   1   2   4      458.94      461.29      4.18 o 
   2   2   4     1069.31     1072.47     10.81 o 
   3   2   4     1173.06     1232.33     12.61 o 
   4   2   4     2771.42     3001.13     31.45 o 
   5   2   4       23.59       31.70      3.73 o 
   6   2   4        3.81       -2.14      4.77 o 
   7   2   4       47.56       35.96      8.35 o 
   8   2   4       81.57       69.00      8.98 o 
   9   2   4       20.41       28.42      9.51 o 
  -8   3   4       25.51       35.91     10.02 o 
  -7   3   4       96.58      113.15     36.54 o 
  -6   3   4      223.57      225.63      9.75 o 
  -5   3   4       28.14       33.74      4.20 o 
  -4   3   4     1157.91     1164.72     16.70 o 
  -3   3   4       55.22       44.13      2.48 o 
  -2   3   4        0.70        0.20      0.59 o 
  -1   3   4       20.20       15.54      1.12 o 
   0   3   4      186.01      199.51      2.97 o 
   1   3   4      114.05      126.00      2.19 o 
   2   3   4        4.07        3.91      0.88 o 
   3   3   4       12.46       10.61      1.50 o 
   4   3   4       13.32       12.42      1.36 o 
   5   3   4       57.93       63.38      3.61 o 
   6   3   4        0.62       -0.62      5.43 o 
   7   3   4        1.55        6.95      6.76 o 
   8   3   4      113.09      121.07     23.79 o 
   9   3   4       74.28       79.44     13.05 o 
  -8   4   4      199.42      153.25     48.36 o 
  -7   4   4      244.44      259.90     25.63 o 
  -6   4   4       26.90       15.77      3.37 o 
  -5   4   4     1096.42     1030.95     21.86 o 
  -4   4   4      872.30      820.05     13.70 o 
  -3   4   4        1.45        1.38      1.46 o 
  -2   4   4        1.31        1.36      1.02 o 
  -1   4   4       53.82       45.44      1.85 o 
   0   4   4      618.60      585.85      5.52 o 
   1   4   4     1842.80     1837.61     12.71 o 
   2   4   4     1830.29     1940.88     14.67 o 
   3   4   4        0.20        0.21      0.95 o 
   4   4   4      246.10      257.49      5.21 o 
   5   4   4        0.99        2.05      2.77 o 
   6   4   4       61.89       71.44      5.46 o 
   7   4   4      230.85      248.68      9.86 o 
   8   4   4      102.79      110.31     23.00 o 
   9   4   4       22.53       18.46     13.60 o 
  -7   5   4       56.40       70.14      9.91 o 
  -6   5   4      303.77      312.90     13.75 o 
  -5   5   4       79.96       71.19      7.10 o 
  -4   5   4       29.12       22.81      2.91 o 
  -3   5   4      250.09      221.64      5.64 o 
  -2   5   4      119.77      104.55      2.67 o 
  -1   5   4       86.21       96.69      2.51 o 
   0   5   4      547.02      549.22      5.71 o 
   1   5   4       21.04       17.68      1.51 o 
   2   5   4      161.70      181.00      3.76 o 
   3   5   4       36.01       47.38      2.13 o 
   4   5   4        0.94        0.31      1.14 o 
   5   5   4       27.48       27.07      2.51 o 
   6   5   4      395.52      417.33     12.73 o 
   7   5   4        3.43        6.75      3.95 o 
   8   5   4       33.85       37.51     16.10 o 
   9   5   4        2.80        3.51     11.65 o 
  -7   6   4       20.41       12.43      4.78 o 
  -6   6   4      248.12      227.66     15.96 o 
  -5   6   4        6.99        7.47      2.31 o 
  -4   6   4      196.79      214.54      6.95 o 
  -3   6   4      303.94      298.01      6.47 o 
  -2   6   4        6.68       13.55      1.39 o 
  -1   6   4       50.63       51.88      2.29 o 
   0   6   4     1213.45     1255.43     10.25 o 
   1   6   4       52.94       65.56      2.28 o 
   2   6   4        3.80        2.75      1.24 o 
   3   6   4       34.97       36.12      2.61 o 
   4   6   4      377.69      383.72      9.34 o 
   5   6   4        4.84        7.04      2.53 o 
   6   6   4       19.92       19.75      3.75 o 
   7   6   4       16.39       21.27      4.98 o 
   8   6   4      390.85      416.57     16.21 o 
  -7   7   4       16.96       28.29      7.30 o 
  -6   7   4       28.15       35.21     12.26 o 
  -5   7   4      149.82      150.23      8.34 o 
  -4   7   4        5.41        5.67      2.54 o 
  -3   7   4        4.27        2.91      2.38 o 
  -2   7   4       88.06       88.03      2.97 o 
  -1   7   4      120.12      120.13      3.24 o 
   0   7   4     1262.11     1226.83     11.22 o 
   1   7   4        1.88        2.00      0.98 o 
   2   7   4     1086.86     1084.25     12.98 o 
   3   7   4       22.61       17.62      2.52 o 
   4   7   4      120.01      121.69      4.44 o 
   5   7   4      360.64      350.36     11.53 o 
   6   7   4      112.48      125.91     11.09 o 
   7   7   4      156.59      165.14     22.26 o 
   8   7   4      180.47      202.52     13.18 o 
  -6   8   4        5.43        4.09      3.86 o 
  -5   8   4       62.18       72.49      7.87 o 
  -4   8   4        0.13        4.88      1.65 o 
  -3   8   4      396.20      378.85      9.77 o 
  -2   8   4       14.05       14.58      2.19 o 
  -1   8   4       95.69       89.67      3.20 o 
   0   8   4        8.06        9.23      1.75 o 
   1   8   4      106.85      107.43      3.74 o 
   2   8   4      173.11      169.92      5.40 o 
   3   8   4       74.60       73.03      4.64 o 
   4   8   4        0.05        0.81      2.17 o 
   5   8   4        0.90        3.47      2.14 o 
   6   8   4       12.03       13.92      4.30 o 
   7   8   4      139.62      168.11     16.79 o 
   8   8   4      133.64      121.66      8.49 o 
  -6   9   4       35.26       43.18     10.12 o 
  -5   9   4        1.58        1.57      2.76 o 
  -4   9   4        0.56        2.35      2.09 o 
  -3   9   4      278.81      228.68      9.28 o 
  -2   9   4       70.60       74.19      3.81 o 
  -1   9   4        2.20        1.31      1.63 o 
   0   9   4       48.57       51.50      3.42 o 
   1   9   4      110.44      117.95      6.17 o 
   2   9   4        0.04        0.52      2.37 o 
   3   9   4      118.73      116.42      5.57 o 
   4   9   4       19.70       15.73      3.39 o 
   5   9   4        7.96        4.78      3.09 o 
   6   9   4      203.38      190.95     14.04 o 
   7   9   4        0.90       -1.63      2.90 o 
  -5  10   4        0.21       18.96     12.15 o 
  -4  10   4       19.99       20.97      9.14 o 
  -3  10   4      180.05      167.26     12.28 o 
  -2  10   4        4.70        5.27      1.84 o 
  -1  10   4       70.32       77.28      4.60 o 
   0  10   4      452.78      445.11      8.44 o 
   1  10   4     2494.66     2481.16     24.71 o 
   2  10   4      176.22      170.53      6.53 o 
   3  10   4       15.34       14.04      2.83 o 
   4  10   4      159.06      143.36      8.51 o 
   5  10   4      104.48       99.32      7.56 o 
   6  10   4       29.77       25.12      5.14 o 
   7  10   4      159.85      157.54     10.52 o 
  -4  11   4       13.47       30.91     14.45 o 
  -3  11   4        0.46       13.29      6.94 o 
  -2  11   4       65.97       63.75      5.52 o 
  -1  11   4       57.73       66.84      5.96 o 
   0  11   4       50.71       49.16      4.74 o 
   1  11   4      654.05      643.59     11.42 o 
   2  11   4        1.63        1.05      1.89 o 
   3  11   4       22.35       18.46      2.97 o 
   4  11   4       76.69       72.39      6.23 o 
   5  11   4       37.26       35.61      6.07 o 
   6  11   4        0.03       -0.26      2.82 o 
  -3  12   4       12.38        7.78      4.52 o 
  -2  12   4      134.47      134.66      8.54 o 
  -1  12   4       93.57      105.67     15.67 o 
   0  12   4       63.75       59.98      7.98 o 
   1  12   4      140.93      129.17     10.91 o 
   2  12   4        9.00       12.55      3.12 o 
   3  12   4        4.32        3.21      3.01 o 
   4  12   4        0.68       -3.52      2.43 o 
   5  12   4       12.77       12.84      4.85 o 
  -2  13   4      395.79      428.96     15.91 o 
  -1  13   4        4.91        9.00      4.52 o 
   0  13   4      237.40      247.38     13.69 o 
   1  13   4        0.27        3.96      4.95 o 
   2  13   4      110.71      118.28      9.61 o 
   3  13   4      123.18      130.14      9.02 o 
   4  13   4       67.44       70.97      6.77 o 
  -3 -11   5        1.07       -5.62      3.84 o 
  -2 -11   5       52.22       56.81     15.96 o 
  -1 -11   5        3.39       -0.35      3.28 o 
   0 -11   5        7.05       15.08      4.29 o 
   1 -11   5      155.74      182.88     10.01 o 
   2 -11   5       73.70       58.54     10.44 o 
   3 -11   5       54.17       67.11     11.52 o 
  -4 -10   5      167.66      174.05     12.07 o 
  -3 -10   5      159.52      172.34     11.62 o 
  -2 -10   5      198.51      192.62      9.38 o 
  -1 -10   5        1.97        6.77      2.71 o 
   0 -10   5      175.63      165.23      9.12 o 
   1 -10   5       19.89       22.57      5.01 o 
   2 -10   5      459.52      493.81     15.94 o 
   3 -10   5        0.19       -1.29      2.35 o 
   4 -10   5       11.09       18.39      5.94 o 
  -5  -9   5       75.79       66.15      8.78 o 
  -4  -9   5       42.70       49.70      6.45 o 
  -3  -9   5       27.68       12.80      3.42 o 
  -2  -9   5       20.91       17.20      3.22 o 
  -1  -9   5        1.35        4.82      2.35 o 
   0  -9   5      197.30      185.49      7.51 o 
   1  -9   5      244.36      231.83     10.43 o 
   2  -9   5       42.77       47.10      6.35 o 
   3  -9   5       39.55       36.95      6.46 o 
   4  -9   5        3.10        5.33      3.28 o 
   5  -9   5       26.28       33.01      7.81 o 
  -6  -8   5      344.93      320.18     15.87 o 
  -5  -8   5      162.93      139.39     12.14 o 
  -4  -8   5      345.61      310.36      9.29 o 
  -3  -8   5       77.09       82.91      5.61 o 
  -2  -8   5       51.25       49.14      3.69 o 
  -1  -8   5        1.20        2.43      1.71 o 
   0  -8   5       15.43       17.05      2.62 o 
   1  -8   5      146.64      138.86      5.29 o 
   2  -8   5      117.58      127.76      5.56 o 
   3  -8   5        0.02        2.24      1.95 o 
   4  -8   5       27.35       33.77      4.58 o 
   5  -8   5      123.98      141.56     14.15 o 
   6  -8   5      149.52      155.85     19.94 o 
  -6  -7   5      151.53      129.18     11.21 o 
  -5  -7   5       81.49       74.00      7.00 o 
  -4  -7   5      309.69      329.22      9.10 o 
  -3  -7   5      233.40      228.74      7.22 o 
  -2  -7   5      216.26      195.68      5.15 o 
  -1  -7   5       34.20       40.18      2.84 o 
   0  -7   5       21.01       20.66      1.87 o 
   1  -7   5      364.92      365.23      7.22 o 
   2  -7   5      113.93      122.63      5.31 o 
   3  -7   5        1.53        2.44      1.97 o 
   4  -7   5      265.72      260.68      9.81 o 
   5  -7   5     1078.35     1071.22     32.70 o 
   6  -7   5       55.85       63.45     12.16 o 
   7  -7   5       67.88       56.17     11.48 o 
  -7  -6   5       21.72       26.37     15.79 o 
  -6  -6   5        9.98        8.89      3.95 o 
  -5  -6   5      532.37      515.76     15.44 o 
  -4  -6   5       69.86       72.31      4.96 o 
  -3  -6   5        2.82        0.41      2.05 o 
  -2  -6   5       53.68       46.20      2.99 o 
  -1  -6   5      268.28      274.65      5.45 o 
   0  -6   5       24.89       22.15      2.00 o 
   1  -6   5      372.23      388.48      5.44 o 
   2  -6   5      140.29      137.53      4.58 o 
   3  -6   5       86.78       97.13      5.44 o 
   4  -6   5      273.17      260.07     10.44 o 
   5  -6   5        0.76       -1.00      2.45 o 
   6  -6   5        3.73        2.07      4.22 o 
   7  -6   5       47.15       53.80     10.34 o 
  -7  -5   5       16.38       19.89      4.91 o 
  -6  -5   5      113.88      111.39      7.39 o 
  -5  -5   5       47.08       43.20      4.61 o 
  -4  -5   5       87.66       97.50      5.81 o 
  -3  -5   5     1495.29     1440.02     19.46 o 
  -2  -5   5        0.38       -0.09      1.16 o 
  -1  -5   5      173.76      153.20      4.29 o 
   0  -5   5      106.80      104.00      3.06 o 
   1  -5   5        6.47        7.82      1.15 o 
   2  -5   5      138.27      139.32      5.57 o 
   3  -5   5      299.80      295.77      8.54 o 
   4  -5   5       52.96       57.67      4.91 o 
   5  -5   5       23.52       22.86      4.16 o 
   6  -5   5        5.90        7.62      3.22 o 
   7  -5   5       10.04       -4.97      2.62 o 
  -7  -4   5      417.48      432.44     16.37 o 
  -6  -4   5      312.83      314.81     13.97 o 
  -5  -4   5       25.57       30.07      4.28 o 
  -4  -4   5       28.37       27.15      3.38 o 
  -3  -4   5      609.13      602.55     10.96 o 
  -2  -4   5       80.03       80.04      2.80 o 
  -1  -4   5      150.30      140.66      3.64 o 
   0  -4   5        0.21        0.03      0.75 o 
   1  -4   5     1052.13     1107.05      9.02 o 
   2  -4   5       44.83       51.32      2.52 o 
   3  -4   5        0.22       -0.04      1.22 o 
   4  -4   5       12.30        8.62      1.88 o 
   5  -4   5       10.31        6.95      3.44 o 
   6  -4   5       82.96       90.89     11.52 o 
   7  -4   5       44.34       32.77      7.45 o 
  -7  -3   5       38.02       32.10      8.77 o 
  -6  -3   5      184.10      179.04     11.42 o 
  -5  -3   5       71.38       71.43      5.68 o 
  -4  -3   5      177.06      161.08      5.85 o 
  -3  -3   5       62.13       70.47      3.94 o 
  -2  -3   5       12.10        5.96      1.09 o 
  -1  -3   5       74.97       91.31      2.51 o 
   0  -3   5      291.53      309.21      4.22 o 
   1  -3   5     1280.35     1234.62      9.39 o 
   2  -3   5      250.44      268.32      4.28 o 
   3  -3   5      145.64      127.72      3.94 o 
   4  -3   5      104.43      115.29      5.99 o 
   5  -3   5       78.34       72.60      7.15 o 
   6  -3   5       16.49       18.75      5.55 o 
   7  -3   5      171.31      158.19     12.33 o 
   8  -3   5       13.22       22.23      5.68 o 
  -8  -2   5       45.78       43.32      9.75 o 
  -7  -2   5       12.07       15.32      3.65 o 
  -6  -2   5       49.86       44.66      6.48 o 
  -5  -2   5      112.33      119.50      5.97 o 
  -4  -2   5      441.82      432.72      8.99 o 
  -3  -2   5      649.28      658.15     10.17 o 
  -2  -2   5     1203.09     1209.51     10.87 o 
  -1  -2   5      721.05      776.17      6.84 o 
   0  -2   5      465.18      484.42      5.17 o 
   1  -2   5      758.32      775.62      7.21 o 
   2  -2   5      140.63      161.88      3.32 o 
   3  -2   5      493.94      525.02      5.88 o 
   4  -2   5        5.11        4.63      1.50 o 
   5  -2   5        1.77        2.61      1.62 o 
   6  -2   5      312.98      289.26     11.97 o 
   7  -2   5        1.36        7.21      3.72 o 
   8  -2   5       22.83       38.73      6.70 o 
  -8  -1   5      110.39       86.11     21.73 o 
  -7  -1   5      188.58      144.76     20.75 o 
  -6  -1   5        4.68        3.67      2.17 o 
  -5  -1   5       14.57       11.47      2.99 o 
  -4  -1   5       51.34       39.60      3.23 o 
  -3  -1   5       33.03       24.10      2.68 o 
  -2  -1   5      229.73      258.92      3.64 o 
  -1  -1   5        1.24        1.71      0.97 o 
   0  -1   5      357.36      373.73      4.59 o 
   1  -1   5        1.53        1.88      0.72 o 
   2  -1   5      447.14      481.51      5.95 o 
   3  -1   5      408.97      439.96      5.47 o 
   4  -1   5       75.63       83.00      2.86 o 
   5  -1   5      288.76      290.60      5.94 o 
   6  -1   5      240.18      246.30      7.90 o 
  -8   0   5       14.84       16.31      4.57 o 
  -7   0   5       18.18       15.77      5.88 o 
  -6   0   5      119.42      100.27      8.33 o 
  -5   0   5      215.21      221.17      6.79 o 
  -4   0   5      121.87      127.55      4.71 o 
  -3   0   5       92.04       93.63      4.20 o 
  -2   0   5      235.69      263.01      4.67 o 
  -1   0   5       67.40       56.07      1.88 o 
   0   0   5      121.28      155.29      2.63 o 
   1   0   5      265.23      262.04      3.66 o 
   2   0   5       20.96       25.74      1.37 o 
   3   0   5       43.31       68.88      2.37 o 
   4   0   5      154.85      156.30      4.30 o 
   5   0   5       81.59       84.28      2.75 o 
   6   0   5       37.32       34.08      3.08 o 
   7   0   5       68.41       68.33     13.06 o 
  -8   1   5        0.00       -2.09      1.48 o 
  -7   1   5        5.99        9.08      3.59 o 
  -6   1   5      123.19      140.54      8.95 o 
  -5   1   5       31.17       21.09      3.24 o 
  -4   1   5      207.15      226.23      6.45 o 
  -3   1   5      493.64      490.44      8.70 o 
  -2   1   5      569.40      561.53      6.00 o 
  -1   1   5      225.68      223.70      3.43 o 
   0   1   5     2971.72     2977.71     18.29 o 
   1   1   5       10.81       13.08      1.04 o 
   2   1   5      798.10      814.53      8.32 o 
   3   1   5      248.91      248.38      5.68 o 
   4   1   5      152.31      152.97      3.67 o 
   5   1   5      512.58      524.39      8.54 o 
   6   1   5      132.38      135.46      5.77 o 
   7   1   5      198.85      200.23      6.90 o 
  -8   2   5        8.95        4.55      2.78 o 
  -7   2   5      192.00      178.16     13.10 o 
  -6   2   5      120.58      110.54     11.47 o 
  -5   2   5        0.66       -1.42      1.50 o 
  -4   2   5       98.78      114.57      5.69 o 
  -3   2   5      197.15      194.84      5.09 o 
  -2   2   5      641.66      625.24      6.19 o 
  -1   2   5      243.94      252.31      3.67 o 
   0   2   5      205.95      204.80      3.08 o 
   1   2   5       14.57       26.88      1.31 o 
   2   2   5     2597.07     2615.77     19.16 o 
   3   2   5       39.49       51.89      2.65 o 
   4   2   5      693.69      636.68      8.37 o 
   5   2   5      328.61      333.03      7.16 o 
   6   2   5       26.56       27.00      5.43 o 
   7   2   5       89.83       82.82      5.26 o 
   8   2   5       26.21       22.28      6.60 o 
  -7   3   5        7.11        6.02      3.44 o 
  -6   3   5      117.80      131.82     10.73 o 
  -5   3   5      271.15      275.23      8.38 o 
  -4   3   5        3.69        5.38      1.74 o 
  -3   3   5      184.54      178.61      5.28 o 
  -2   3   5      162.67      154.75      3.31 o 
  -1   3   5        5.08        4.70      0.88 o 
   0   3   5       87.44       83.91      2.19 o 
   1   3   5       76.13       65.85      1.92 o 
   2   3   5     2068.41     2092.05     16.29 o 
   3   3   5       41.61       56.08      2.21 o 
   4   3   5     1180.63     1227.45     13.70 o 
   5   3   5      265.51      265.84      5.96 o 
   6   3   5     1062.68     1082.48     18.48 o 
   7   3   5        8.09       10.52      3.78 o 
   8   3   5      307.02      361.62     30.61 o 
  -7   4   5       49.17       50.69      7.84 o 
  -6   4   5      664.50      652.48     18.91 o 
  -5   4   5        9.43        8.05      2.44 o 
  -4   4   5     1590.86     1557.51     21.40 o 
  -3   4   5      559.26      555.24      9.42 o 
  -2   4   5      210.34      206.12      3.87 o 
  -1   4   5       40.25       49.40      2.05 o 
   0   4   5       86.18       76.36      2.23 o 
   1   4   5       62.68       56.30      1.74 o 
   2   4   5       17.72       23.14      1.46 o 
   3   4   5      215.45      218.49      3.63 o 
   4   4   5      192.99      221.48      5.34 o 
   5   4   5      158.54      166.11      5.17 o 
   6   4   5       34.26       33.32      3.40 o 
   7   4   5       88.69       98.35     11.21 o 
   8   4   5       16.49       34.39     14.62 o 
  -7   5   5        4.80        4.30      2.96 o 
  -6   5   5        3.42        2.07      2.15 o 
  -5   5   5      529.52      520.42     12.92 o 
  -4   5   5        0.28        0.47      1.91 o 
  -3   5   5      376.91      382.84      8.42 o 
  -2   5   5      267.81      259.91      4.47 o 
  -1   5   5       11.64       13.07      1.39 o 
   0   5   5      435.92      428.49      5.31 o 
   1   5   5       89.01       63.23      2.06 o 
   2   5   5      210.39      216.52      4.06 o 
   3   5   5      188.89      177.64      3.84 o 
   4   5   5      216.84      199.38      6.11 o 
   5   5   5       40.37       45.07      3.99 o 
   6   5   5        0.37        3.30      2.19 o 
   7   5   5       13.74       13.00      6.52 o 
   8   5   5       50.89       70.66     18.90 o 
  -7   6   5      199.09      159.02     29.45 o 
  -6   6   5       89.21       82.47     11.41 o 
  -5   6   5       89.79       79.18      6.00 o 
  -4   6   5      204.37      205.31      7.41 o 
  -3   6   5        0.70       -1.96      1.60 o 
  -2   6   5      164.49      155.84      3.84 o 
  -1   6   5      257.31      245.32      4.42 o 
   0   6   5     1064.30     1088.67      9.92 o 
   1   6   5     1336.88     1256.74     10.92 o 
   2   6   5      111.38      116.12      4.23 o 
   3   6   5      510.78      517.54      8.19 o 
   4   6   5      264.24      284.05      6.81 o 
   5   6   5        2.90        2.20      2.64 o 
   6   6   5      286.68      308.79     10.22 o 
   7   6   5      610.77      665.81     22.09 o 
   8   6   5       71.04       65.11      8.06 o 
  -6   7   5       25.50       29.11      8.89 o 
  -5   7   5      701.19      662.66     17.28 o 
  -4   7   5        2.86        3.74      2.07 o 
  -3   7   5      102.73      107.00      6.20 o 
  -2   7   5       39.10       37.30      2.55 o 
  -1   7   5       54.49       50.98      2.66 o 
   0   7   5        3.29        3.66      1.13 o 
   1   7   5      133.09      143.49      4.19 o 
   2   7   5       13.42        9.62      1.85 o 
   3   7   5      232.24      228.74      5.17 o 
   4   7   5       35.59       38.64      3.07 o 
   5   7   5      236.24      213.48     11.46 o 
   6   7   5     1635.85     1742.58     42.94 o 
   7   7   5       97.54      111.94      9.31 o 
   8   7   5        4.16        4.90      4.86 o 
  -6   8   5        0.15       10.03      7.84 o 
  -5   8   5        0.01        3.90      3.91 o 
  -4   8   5       26.14       40.41      7.85 o 
  -3   8   5       71.32       81.97      5.66 o 
  -2   8   5      112.09      112.36      4.48 o 
  -1   8   5      526.18      517.43      8.78 o 
   0   8   5        0.19        2.47      1.33 o 
   1   8   5       41.24       36.68      2.47 o 
   2   8   5      122.07      111.68      4.99 o 
   3   8   5      113.07      117.92      5.23 o 
   4   8   5      119.04      124.14      6.45 o 
   5   8   5       56.07       60.54      4.16 o 
   6   8   5       52.35       89.66     26.31 o 
   7   8   5      154.23      179.06     12.76 o 
   8   8   5      157.47      181.38     13.21 o 
  -5   9   5      100.41      104.00     16.29 o 
  -4   9   5        3.80        0.02      2.62 o 
  -3   9   5      168.30      200.99      7.91 o 
  -2   9   5      517.38      479.44      8.89 o 
  -1   9   5       14.12       13.55      2.25 o 
   0   9   5       15.02       15.23      2.30 o 
   1   9   5      182.15      174.75      5.72 o 
   2   9   5        1.69        0.98      1.88 o 
   3   9   5        2.39        2.91      2.03 o 
   4   9   5      356.08      348.96     11.24 o 
   5   9   5      124.01      121.21      8.27 o 
   6   9   5       55.75       36.86      7.40 o 
   7   9   5        4.05        5.92      5.12 o 
  -5  10   5       18.69       33.79      9.48 o 
  -4  10   5       45.77       38.31      6.78 o 
  -3  10   5        5.45        5.98      4.34 o 
  -2  10   5      128.46      112.78      5.38 o 
  -1  10   5      201.39      201.94      8.28 o 
   0  10   5      101.76      106.41      5.06 o 
   1  10   5      129.93      122.91      4.64 o 
   2  10   5      924.56      924.40     15.17 o 
   3  10   5      197.41      188.90      7.04 o 
   4  10   5       57.99       70.40      5.94 o 
   5  10   5      204.32      218.82     31.74 o 
   6  10   5       11.36        0.13      4.05 o 
   7  10   5      101.34      112.56     23.19 o 
  -4  11   5       54.24       76.49      9.52 o 
  -3  11   5        2.82       -3.25      3.72 o 
  -2  11   5       23.51       18.98      4.44 o 
  -1  11   5       47.57       45.89      5.60 o 
   0  11   5      109.75      110.92      6.97 o 
   1  11   5       10.06        8.20      2.28 o 
   2  11   5     1182.05     1228.79     29.90 o 
   3  11   5        0.91        2.18      2.34 o 
   4  11   5      338.07      298.87     14.85 o 
   5  11   5       61.51       63.94     10.85 o 
   6  11   5      135.55      131.77     11.31 o 
  -3  12   5       35.23       34.11      9.78 o 
  -2  12   5      224.22      232.78     11.83 o 
  -1  12   5      193.16      207.61     12.10 o 
   0  12   5       73.00       78.70      8.77 o 
   1  12   5       17.22       13.27      5.32 o 
   2  12   5      393.32      384.49     12.19 o 
   3  12   5        0.07        0.36      3.45 o 
   4  12   5       85.63       89.48      7.23 o 
   5  12   5       22.13       21.76      5.82 o 
  -1  13   5       45.30       54.65      7.80 o 
   0  13   5        5.96        3.36      3.89 o 
   1  13   5      400.27      392.44     16.93 o 
   2  13   5      132.91      141.31     10.58 o 
   3  13   5       24.14       17.58      4.14 o 
   4  13   5        6.91       12.82      4.35 o 
  -1 -11   6       67.29       85.15      9.14 o 
   0 -11   6       21.53       33.39      5.63 o 
   1 -11   6       36.81       29.55      4.94 o 
  -3 -10   6       30.44       36.62      7.34 o 
  -2 -10   6      104.60      101.10      8.97 o 
  -1 -10   6      119.01      123.14      9.47 o 
   0 -10   6        6.84       -0.63      3.25 o 
   1 -10   6      262.70      264.77     10.88 o 
   2 -10   6      380.07      375.65     21.12 o 
   3 -10   6       40.30       62.54      9.77 o 
  -4  -9   6      206.56      219.52     12.29 o 
  -3  -9   6       19.02       20.90      5.44 o 
  -2  -9   6        1.07        4.21      2.56 o 
  -1  -9   6       79.80      101.88      8.71 o 
   0  -9   6       42.69       50.45      5.76 o 
   1  -9   6      116.38      122.36      6.05 o 
   2  -9   6       39.61       36.93      5.65 o 
   3  -9   6      172.28      172.50     20.32 o 
   4  -9   6       12.84       11.33      4.78 o 
   5  -9   6       80.05       83.61     11.48 o 
  -5  -8   6      472.79      416.49     15.35 o 
  -4  -8   6      166.95      161.22     13.82 o 
  -3  -8   6       69.02       89.30      6.72 o 
  -2  -8   6       16.84       10.85      2.60 o 
  -1  -8   6       32.70       33.50      4.15 o 
   0  -8   6       23.51       27.66      3.63 o 
   1  -8   6      125.86      134.11      6.99 o 
   2  -8   6      289.60      303.30      8.73 o 
   3  -8   6        4.78       12.75     10.15 o 
   4  -8   6       84.70       96.77      8.59 o 
   5  -8   6        0.09        6.20      3.88 o 
  -6  -7   6        0.02        3.72      3.36 o 
  -5  -7   6      315.95      307.09     15.53 o 
  -4  -7   6       28.14       33.04      3.89 o 
  -3  -7   6       22.67       20.67      3.11 o 
  -2  -7   6      364.03      346.05      6.96 o 
  -1  -7   6      660.35      630.96      9.85 o 
   0  -7   6       77.15       78.05      4.81 o 
   1  -7   6       70.61       54.95      3.70 o 
   2  -7   6       15.54       16.73      2.40 o 
   3  -7   6      598.68      595.71     14.62 o 
   4  -7   6      133.68      128.74      7.02 o 
   5  -7   6      330.89      357.86     32.04 o 
   6  -7   6      407.25      465.26     29.32 o 
  -6  -6   6        2.11        0.99      2.83 o 
  -5  -6   6       74.19       80.06      7.23 o 
  -4  -6   6      462.66      442.67     10.60 o 
  -3  -6   6        6.71        7.02      3.06 o 
  -2  -6   6        3.18        5.57      1.89 o 
  -1  -6   6      259.54      247.72      6.47 o 
   0  -6   6      151.76      168.17      4.55 o 
   1  -6   6       58.27       49.28      3.24 o 
   2  -6   6      288.00      281.89      6.65 o 
   3  -6   6       21.15       19.48      4.04 o 
   4  -6   6       61.73       52.61      6.15 o 
   5  -6   6      474.52      467.71     19.85 o 
   6  -6   6      138.19      156.04     18.93 o 
   7  -6   6       23.48       30.53      8.58 o 
  -7  -5   6       95.10       87.23     12.38 o 
  -6  -5   6        0.61        2.03      2.97 o 
  -5  -5   6       36.54       31.33      4.28 o 
  -4  -5   6      116.44      113.36      6.12 o 
  -3  -5   6       11.19        8.61      2.54 o 
  -2  -5   6      132.65      131.97      4.48 o 
  -1  -5   6      238.72      247.09      5.01 o 
   0  -5   6       33.23       28.81      2.20 o 
   1  -5   6      457.05      455.96      6.25 o 
   2  -5   6      103.48      109.87      4.30 o 
   3  -5   6     1219.52     1196.93     18.70 o 
   4  -5   6      455.12      444.76     13.15 o 
   5  -5   6       54.37       61.35      7.87 o 
   6  -5   6      108.10      124.73     16.01 o 
   7  -5   6        0.92       -3.45      1.73 o 
  -7  -4   6      193.05      200.28     12.56 o 
  -6  -4   6      364.07      351.01     15.03 o 
  -5  -4   6      431.07      409.43     10.63 o 
  -4  -4   6        1.06        1.26      2.06 o 
  -3  -4   6     1388.98     1392.00     18.19 o 
  -2  -4   6      675.70      681.57      8.54 o 
  -1  -4   6        1.70        4.49      1.18 o 
   0  -4   6      321.97      321.14      4.93 o 
   1  -4   6        2.60        1.97      0.94 o 
   2  -4   6      382.36      401.36      6.37 o 
   3  -4   6      203.24      216.52      6.37 o 
   4  -4   6      124.76      128.65      9.22 o 
   5  -4   6       43.68       51.98      7.01 o 
   6  -4   6       38.33       -1.68      1.87 o 
   7  -4   6       18.59       38.44      7.48 o 
   8  -4   6        6.17       -2.34      2.82 o 
  -7  -3   6        7.50        7.07      8.29 o 
  -6  -3   6       67.96       67.14      6.20 o 
  -5  -3   6       28.79       24.49      3.38 o 
  -4  -3   6      184.96      181.50      6.11 o 
  -3  -3   6      206.97      196.13      6.08 o 
  -2  -3   6      124.30      104.34      3.23 o 
  -1  -3   6        1.01        1.57      0.95 o 
   0  -3   6        0.00        0.66      0.84 o 
   1  -3   6      400.31      361.67      5.30 o 
   2  -3   6     1073.01     1075.70     10.43 o 
   3  -3   6       37.29       40.10      2.28 o 
   4  -3   6      328.43      324.59      6.54 o 
   6  -3   6       34.74       33.82      6.84 o 
   7  -3   6       43.72       32.74      6.80 o 
   8  -3   6       19.23       31.99      7.09 o 
  -7  -2   6       62.49       58.58      6.69 o 
  -6  -2   6      212.61      207.46      8.97 o 
  -5  -2   6      135.86      144.89      5.86 o 
  -4  -2   6       34.69       30.05      3.58 o 
  -3  -2   6        5.71        7.36      1.90 o 
  -2  -2   6      582.29      568.47      7.20 o 
  -1  -2   6      155.74      154.64      3.15 o 
   0  -2   6        4.26        2.24      0.84 o 
   1  -2   6        1.71        0.99      0.91 o 
   2  -2   6      719.43      705.75      9.41 o 
   3  -2   6        0.42        1.19      0.97 o 
   4  -2   6      199.31      207.90      4.64 o 
   5  -2   6      191.06      179.98     12.87 o 
   6  -2   6       43.01       39.72      7.00 o 
   7  -2   6      122.23      103.71      9.47 o 
   8  -2   6       18.81       23.58      6.05 o 
  -7  -1   6       16.41       16.42      4.98 o 
  -6  -1   6      266.30      274.90      9.15 o 
  -5  -1   6      184.97      170.34      9.02 o 
  -4  -1   6      337.04      300.70      8.48 o 
  -3  -1   6       39.78       40.42      3.49 o 
  -2  -1   6      373.67      361.57      5.20 o 
  -1  -1   6       66.02       74.67      2.31 o 
   0  -1   6      401.29      401.92      4.82 o 
   1  -1   6       42.55       31.93      1.66 o 
   2  -1   6        0.01        0.20      0.91 o 
   3  -1   6      712.16      706.92      7.55 o 
   4  -1   6      292.00      317.20      7.04 o 
   5  -1   6       30.88       35.02      3.57 o 
   6  -1   6       71.62       73.87      9.02 o 
   7  -1   6      710.74      656.04     24.18 o 
   8  -1   6        0.51        6.87      3.20 o 
  -7   0   6      196.72      171.90     12.80 o 
  -6   0   6      271.23      270.77     13.88 o 
  -5   0   6        3.11       -0.33      1.81 o 
  -4   0   6      769.80      715.82     13.98 o 
  -3   0   6      425.38      395.08      8.95 o 
  -2   0   6       38.81       46.12      2.17 o 
  -1   0   6      856.96      924.28      8.27 o 
   0   0   6      418.55      416.31      4.86 o 
   1   0   6       73.40       51.40      2.03 o 
   2   0   6        2.06        1.44      0.73 o 
   3   0   6      139.50      143.88      3.28 o 
   4   0   6       28.31       17.73      3.38 o 
   5   0   6       35.71       38.70      3.26 o 
   6   0   6        5.95       -1.25      2.21 o 
   7   0   6       65.07       75.61      7.06 o 
  -7   1   6       31.88       28.86      5.85 o 
  -6   1   6       41.27       36.46      6.52 o 
  -5   1   6      267.24      268.29      7.81 o 
  -4   1   6      217.64      219.77      7.46 o 
  -3   1   6       41.79       45.64      3.73 o 
  -2   1   6      899.11      828.44      8.68 o 
  -1   1   6      875.77      871.31      7.92 o 
   0   1   6      249.45      281.83      3.94 o 
   1   1   6     1555.36     1523.84     11.75 o 
   2   1   6      965.38     1018.21     10.13 o 
   3   1   6       25.61       22.01      1.66 o 
   4   1   6       24.07       35.86      2.31 o 
   5   1   6        0.09        0.85      1.13 o 
   6   1   6      230.30      218.33     13.42 o 
   7   1   6      233.81      209.33     19.20 o 
  -7   2   6        0.13        3.10      5.16 o 
  -6   2   6      122.31      131.21     11.79 o 
  -5   2   6      418.66      445.07     10.17 o 
  -4   2   6        2.11        2.98      1.58 o 
  -3   2   6        1.25       -0.59      1.41 o 
  -2   2   6       64.95       54.70      2.30 o 
  -1   2   6        1.77        5.98      0.92 o 
   0   2   6      362.57      339.79      4.38 o 
   1   2   6        0.22        2.95      0.78 o 
   2   2   6      361.47      321.38      4.95 o 
   3   2   6     1432.43     1416.87     12.32 o 
   4   2   6      118.40      132.33      4.01 o 
   5   2   6      353.31      355.77      6.45 o 
   6   2   6       21.62       20.96      2.75 o 
   7   2   6        6.88        2.70      3.62 o 
  -7   3   6       40.14       33.95      7.55 o 
  -6   3   6      154.51      153.45     12.24 o 
  -5   3   6        0.16        1.30      1.79 o 
  -4   3   6       15.41       17.42      2.75 o 
  -3   3   6       49.22       47.59      3.91 o 
  -2   3   6       13.55       13.66      1.49 o 
  -1   3   6      868.71      861.44      8.18 o 
   0   3   6     2279.58     2239.92     16.19 o 
   1   3   6      871.84      971.68      8.39 o 
   2   3   6       85.04       86.73      3.10 o 
   3   3   6      338.65      309.47      4.67 o 
   4   3   6      392.94      369.78      8.79 o 
   5   3   6      416.90      413.84      9.06 o 
   6   3   6      467.46      462.57     10.72 o 
   7   3   6      479.86      487.68     15.91 o 
  -7   4   6      262.21      222.60     16.75 o 
  -6   4   6      173.35      164.18     12.60 o 
  -5   4   6      264.03      253.94      9.09 o 
  -4   4   6       46.46       50.08      4.69 o 
  -3   4   6      600.71      608.28     11.49 o 
  -2   4   6      476.04      464.34      6.77 o 
  -1   4   6      223.20      249.10      4.34 o 
   0   4   6      682.13      694.62      7.22 o 
   1   4   6      183.00      163.64      3.12 o 
   2   4   6       14.27       16.03      1.63 o 
   3   4   6       82.82       90.96      2.94 o 
   4   4   6      316.60      321.08      6.69 o 
   5   4   6      343.71      358.79      8.95 o 
   6   4   6     1164.19     1204.09     20.96 o 
   7   4   6       19.20       18.80      3.13 o 
  -7   5   6       72.42       51.11     14.42 o 
  -6   5   6        3.36        6.75      4.58 o 
  -5   5   6      391.14      398.61     14.62 o 
  -4   5   6       74.54       73.82      5.89 o 
  -3   5   6      332.48      329.12      9.19 o 
  -2   5   6      217.66      215.26      5.29 o 
  -1   5   6      349.45      334.89      5.37 o 
   0   5   6      124.62      135.55      3.09 o 
   1   5   6      196.46      190.30      3.72 o 
   2   5   6      767.54      711.46      8.49 o 
   3   5   6       15.28       14.24      1.74 o 
   4   5   6      814.09      845.16     10.49 o 
   5   5   6       73.74       65.47      5.47 o 
   6   5   6      317.46      312.94     13.23 o 
   7   5   6      251.57      252.20     12.30 o 
   8   5   6       19.85        8.35      4.20 o 
  -6   6   6      305.15      314.58     19.06 o 
  -5   6   6       60.86       77.58      6.71 o 
  -4   6   6       11.15       12.96      2.61 o 
  -3   6   6        0.84        3.37      2.26 o 
  -2   6   6      162.34      157.75      4.02 o 
  -1   6   6     1251.11     1221.96     12.41 o 
   0   6   6       50.60       60.71      2.78 o 
   1   6   6      461.97      464.29      5.69 o 
   2   6   6      256.64      232.19      4.85 o 
   3   6   6      227.01      237.13      5.10 o 
   4   6   6      202.00      204.24      6.07 o 
   5   6   6       31.59       36.78      4.56 o 
   6   6   6       29.92       38.97      4.78 o 
   7   6   6       61.60       67.21      8.24 o 
   8   6   6        5.36        2.65      4.12 o 
  -6   7   6       22.01       26.67      7.25 o 
  -5   7   6        7.70        5.17      3.21 o 
  -4   7   6      319.54      307.44      9.29 o 
  -3   7   6       87.30       83.66      6.27 o 
  -2   7   6       10.57       11.86      2.24 o 
  -1   7   6       17.20       18.89      2.16 o 
   0   7   6       98.28       87.63      3.54 o 
   1   7   6       48.66       58.29      2.83 o 
   2   7   6       14.40       14.51      2.52 o 
   3   7   6       41.56       39.91      3.18 o 
   4   7   6      258.13      262.98      7.43 o 
   5   7   6       93.61       75.11     12.23 o 
   6   7   6        0.41       13.17     10.99 o 
   7   7   6      254.46      254.29     14.83 o 
   8   7   6        1.18        5.48      4.49 o 
  -6   8   6       20.72       36.45      8.35 o 
  -5   8   6        0.39        7.47      3.66 o 
  -4   8   6      159.61      162.01      7.50 o 
  -3   8   6        8.95        8.54      2.41 o 
  -2   8   6       20.34       19.13      2.49 o 
  -1   8   6       55.95       58.90      4.47 o 
   0   8   6     1301.49     1259.99     17.21 o 
   1   8   6        0.55        2.32      1.81 o 
   2   8   6       39.71       37.77      3.12 o 
   3   8   6        0.30        2.83      1.63 o 
   4   8   6       42.53       42.40      5.31 o 
   5   8   6        0.01        5.71      2.94 o 
   6   8   6       12.19       -0.91      1.84 o 
   7   8   6      246.58      252.29     15.19 o 
   8   8   6       57.57       59.59      9.05 o 
  -5   9   6       43.70       42.37     10.84 o 
  -4   9   6       42.52       33.57      6.43 o 
  -3   9   6        3.52       -3.59      2.86 o 
  -2   9   6      224.68      243.12      7.18 o 
  -1   9   6      682.96      673.30     12.69 o 
   0   9   6      340.10      354.56      7.83 o 
   1   9   6       36.84       39.05      3.09 o 
   2   9   6      415.73      430.29      9.44 o 
   3   9   6        7.67        8.07      2.25 o 
   4   9   6      621.17      581.20     16.55 o 
   5   9   6        8.86       10.04      5.30 o 
   6   9   6       11.23        5.05      4.70 o 
   7   9   6       72.47       47.52     11.30 o 
  -4  10   6      130.59      135.30     12.15 o 
  -3  10   6       11.27       33.56     14.72 o 
  -2  10   6      382.92      381.45     10.05 o 
  -1  10   6       89.11       79.08      6.69 o 
   0  10   6       15.04       10.17      2.87 o 
   1  10   6      269.77      253.50      6.68 o 
   2  10   6       80.61       85.08      5.51 o 
   3  10   6      355.93      354.73     12.03 o 
   4  10   6      144.31      117.61     11.79 o 
   5  10   6        3.88        4.91      8.06 o 
   6  10   6      170.69      158.29     13.98 o 
   7  10   6      187.72      154.57     13.84 o 
  -3  11   6      163.84      164.21     17.65 o 
  -2  11   6        8.08        6.89      6.09 o 
  -1  11   6      130.24      131.97     10.74 o 
   0  11   6      249.78      264.10     10.23 o 
   1  11   6        0.28       -1.61      3.77 o 
   2  11   6      160.38      177.36      8.77 o 
   3  11   6      420.27      453.73     12.89 o 
   4  11   6       10.10        2.11      4.43 o 
   5  11   6        3.95        4.90      4.92 o 
   6  11   6       50.44       41.22     16.66 o 
  -2  12   6       13.32       18.38      5.46 o 
  -1  12   6       30.45       36.78      6.35 o 
   0  12   6      125.76      140.77     10.62 o 
   1  12   6       22.07       10.99      4.07 o 
   2  12   6       71.91       57.14      6.56 o 
   3  12   6      268.67      294.69     14.72 o 
   4  12   6        0.05        0.69      3.87 o 
   5  12   6       20.27       13.54     11.80 o 
  -1  13   6       82.31      100.57     10.35 o 
   0  13   6        0.39       -0.79      3.60 o 
   1  13   6       69.34       92.14     14.91 o 
   2  13   6       11.47        7.66      3.78 o 
   3  13   6        0.00        1.14      3.54 o 
  -2 -10   7       29.17       58.35     11.92 o 
  -1 -10   7       55.37       42.47      6.01 o 
   0 -10   7      209.15      242.46     16.00 o 
   1 -10   7        2.34        4.68      3.43 o 
   2 -10   7       11.56       10.76      4.71 o 
  -3  -9   7      328.73      392.84     15.15 o 
  -2  -9   7       37.22       47.92      6.89 o 
  -1  -9   7       55.74       51.71      6.34 o 
   0  -9   7       83.98       95.40      8.18 o 
   1  -9   7        8.07        4.15      5.65 o 
   2  -9   7       66.93       63.83      8.51 o 
   3  -9   7        0.67        1.59      2.97 o 
   4  -9   7       14.55       21.40      6.58 o 
  -4  -8   7       35.47        4.53      8.52 o 
  -3  -8   7       58.12       57.55      7.65 o 
  -2  -8   7        6.57        8.02      3.62 o 
  -1  -8   7        7.63       10.11      2.93 o 
   0  -8   7       22.18       30.50      4.75 o 
   1  -8   7       56.32       60.61      5.13 o 
   2  -8   7      124.59      136.92     11.05 o 
   3  -8   7       55.11       65.77     13.05 o 
   4  -8   7        9.05       13.27      3.62 o 
   5  -8   7       16.95       12.33      8.63 o 
  -5  -7   7      159.16      181.93     11.99 o 
  -4  -7   7      460.56      443.88     19.49 o 
  -3  -7   7       43.08       33.72      4.45 o 
  -2  -7   7       80.27       80.17      5.41 o 
  -1  -7   7      719.09      699.57     14.87 o 
   0  -7   7       95.10       87.26      5.39 o 
   1  -7   7       50.69       53.61      4.22 o 
   2  -7   7      297.62      295.93      9.97 o 
   3  -7   7      432.57      429.04     12.45 o 
   4  -7   7      242.12      214.36     12.56 o 
   5  -7   7       35.25       34.24      7.24 o 
   6  -7   7      118.56       86.58     15.31 o 
  -6  -6   7        8.82        3.47      4.54 o 
  -5  -6   7        3.77        0.53      3.24 o 
  -4  -6   7      123.28      123.97      7.81 o 
  -3  -6   7       58.37       65.04      6.12 o 
  -2  -6   7       78.49       76.80      3.97 o 
  -1  -6   7       84.28       93.96      4.63 o 
   0  -6   7      366.43      364.04      8.38 o 
   1  -6   7       25.06       29.06      2.86 o 
   2  -6   7        0.04        1.52      1.48 o 
   3  -6   7        0.99        3.36      3.00 o 
   4  -6   7       11.10        7.61      2.89 o 
   5  -6   7        0.73       -1.14      2.70 o 
   6  -6   7       46.12       61.19     12.68 o 
  -6  -5   7       10.05       20.57      5.35 o 
  -5  -5   7        4.60        4.30      2.85 o 
  -4  -5   7      107.97      102.95      6.11 o 
  -3  -5   7       23.45       24.26      4.07 o 
  -2  -5   7       60.60       55.80      3.89 o 
  -1  -5   7      202.78      187.45      5.21 o 
   0  -5   7       36.17       41.68      2.73 o 
   1  -5   7      175.41      153.61      4.45 o 
   2  -5   7       56.20       51.70      3.36 o 
   3  -5   7        5.11        6.09      2.17 o 
   4  -5   7      265.41      264.45     10.43 o 
   5  -5   7       46.34       42.53      6.72 o 
   6  -5   7      213.02      197.92     17.52 o 
   7  -5   7        0.42        1.11      4.79 o 
  -6  -4   7        9.25        4.66      3.75 o 
  -5  -4   7      100.50      105.74      7.35 o 
  -4  -4   7       63.55       70.58      5.01 o 
  -3  -4   7       63.08       53.81      4.22 o 
  -2  -4   7      686.92      670.07      9.57 o 
  -1  -4   7      270.09      271.27      5.91 o 
   0  -4   7       28.68       27.68      2.11 o 
   1  -4   7        0.08        0.02      1.13 o 
   2  -4   7        9.31       10.96      2.19 o 
   3  -4   7       62.46       59.06      4.68 o 
   4  -4   7       55.34       54.48      7.63 o 
   5  -4   7      131.83       99.37     10.84 o 
   6  -4   7       52.97       40.09      8.93 o 
  -7  -3   7       13.03       13.22      4.80 o 
  -6  -3   7        6.92        7.20      8.13 o 
  -5  -3   7      871.64      823.52     17.40 o 
  -4  -3   7      363.61      344.05      9.08 o 
  -3  -3   7       70.51       79.04      4.94 o 
  -2  -3   7      677.74      663.23      9.29 o 
  -1  -3   7      534.25      519.19      6.93 o 
   0  -3   7       58.52       56.67      2.74 o 
   1  -3   7      220.23      219.40      5.60 o 
   2  -3   7      980.47      986.06     12.03 o 
   3  -3   7      967.04      955.88     12.41 o 
   4  -3   7        0.80        4.35      2.00 o 
   5  -3   7       40.40       32.51      7.67 o 
   6  -3   7       65.55       36.23      7.92 o 
   7  -3   7      169.68      137.05     13.12 o 
   8  -3   7       64.62       63.68     11.98 o 
  -7  -2   7       82.67      102.69      9.33 o 
  -6  -2   7        9.59       15.32      4.29 o 
  -5  -2   7       42.11       31.84      3.85 o 
  -4  -2   7      642.72      634.21     11.62 o 
  -3  -2   7      977.95     1008.55     14.87 o 
  -2  -2   7       54.49       52.96      2.71 o 
  -1  -2   7        0.20        1.45      1.03 o 
   0  -2   7      403.18      405.47      5.49 o 
   1  -2   7      101.35      101.29      3.14 o 
   2  -2   7        7.57        6.14      1.44 o 
   3  -2   7      243.88      238.62      4.76 o 
   4  -2   7        0.17        2.11      1.23 o 
   5  -2   7        7.51        0.79      2.48 o 
   6  -2   7       58.07       51.44      8.20 o 
   7  -2   7        1.60       19.06      5.24 o 
   8  -2   7        2.69       11.69      4.62 o 
  -7  -1   7       11.79       12.44      4.50 o 
  -6  -1   7       58.41       57.53     11.94 o 
  -5  -1   7      256.67      239.67      7.06 o 
  -4  -1   7      198.77      186.16      7.07 o 
  -3  -1   7      117.01      117.39      5.53 o 
  -2  -1   7      297.49      262.52      5.58 o 
  -1  -1   7      291.76      286.72      4.64 o 
   0  -1   7       50.26       35.77      2.01 o 
   1  -1   7      119.04      121.25      2.64 o 
   2  -1   7       61.40       52.15      2.80 o 
   3  -1   7       53.01       55.90      3.04 o 
   4  -1   7       12.85       14.75      1.79 o 
   5  -1   7       70.65       80.00      7.37 o 
   6  -1   7       37.10       29.25      5.99 o 
   7  -1   7       18.17       24.13      5.76 o 
   8  -1   7       89.63      127.35     11.37 o 
  -7   0   7        0.12        3.09      3.03 o 
  -6   0   7      295.65      286.58     11.87 o 
  -5   0   7      329.58      307.66      9.52 o 
  -4   0   7      526.76      506.31     11.27 o 
  -3   0   7      105.54      109.12      5.90 o 
  -2   0   7       51.96       44.30      2.46 o 
  -1   0   7      348.97      407.58      5.56 o 
   0   0   7      109.33      110.57      2.82 o 
   1   0   7        1.94        6.54      1.10 o 
   2   0   7        2.26        7.00      1.27 o 
   3   0   7       63.92       64.40      2.88 o 
   4   0   7       29.11       35.90      5.83 o 
   5   0   7      326.44      328.33      9.22 o 
   6   0   7        0.95        2.89      3.16 o 
   7   0   7      158.08      173.58     11.76 o 
   8   0   7       47.99       33.64      6.69 o 
  -7   1   7       59.68       49.71      8.13 o 
  -6   1   7        0.86        0.47      3.88 o 
  -5   1   7      152.10      161.51      7.39 o 
  -4   1   7      340.39      355.17      9.27 o 
  -3   1   7       77.16       75.96      4.53 o 
  -2   1   7       10.33        7.29      1.42 o 
  -1   1   7      526.09      537.53      6.69 o 
   0   1   7     1652.30     1731.43     13.66 o 
   1   1   7      611.02      650.90      6.77 o 
   2   1   7      280.91      283.96      4.75 o 
   3   1   7        0.11        0.69      1.03 o 
   4   1   7      333.36      350.84      6.45 o 
   5   1   7       79.26       84.43      6.66 o 
   6   1   7      109.88      107.64      5.90 o 
   7   1   7       43.25       50.82      7.28 o 
   8   1   7       25.58       28.35      5.16 o 
  -7   2   7      222.38      222.86     15.33 o 
  -6   2   7        5.72        1.21      3.41 o 
  -5   2   7      106.10      103.26      6.54 o 
  -4   2   7      512.49      499.27     11.19 o 
  -3   2   7      500.86      490.96      9.92 o 
  -2   2   7        4.07        2.43      1.23 o 
  -1   2   7        2.52        1.11      1.06 o 
   0   2   7      452.54      468.27      5.79 o 
   1   2   7        0.00        1.31      1.00 o 
   2   2   7      243.28      267.93      5.53 o 
   3   2   7       34.55       38.16      2.82 o 
   4   2   7     1535.69     1567.33     19.38 o 
   5   2   7      142.39      142.09      7.06 o 
   6   2   7       58.28       48.91      4.84 o 
   7   2   7        1.89       -3.09      4.24 o 
  -7   3   7       34.12       43.42      8.65 o 
  -6   3   7       73.37       85.14     10.18 o 
  -5   3   7       70.18       58.90      5.21 o 
  -4   3   7       33.95       36.90      3.87 o 
  -3   3   7       66.06       66.44      4.76 o 
  -2   3   7       87.90       82.46      3.13 o 
  -1   3   7      239.24      246.71      4.64 o 
   0   3   7        2.16        0.59      0.85 o 
   1   3   7       80.46       84.86      2.64 o 
   2   3   7      106.01      105.64      3.68 o 
   3   3   7      179.09      185.58      4.04 o 
   4   3   7     1928.27     1938.90     21.72 o 
   5   3   7        1.24        0.85      2.12 o 
   6   3   7      425.22      418.37     11.96 o 
   7   3   7      479.12      466.63     15.97 o 
  -7   4   7       17.58       19.11      6.30 o 
  -6   4   7       61.25       55.06     10.21 o 
  -5   4   7       64.99       77.33      7.77 o 
  -4   4   7      114.84      115.51      6.72 o 
  -3   4   7      225.74      229.74      7.93 o 
  -2   4   7       81.00       80.02      3.19 o 
  -1   4   7      193.81      181.82      4.06 o 
   0   4   7       53.46       42.90      2.25 o 
   1   4   7        3.74        2.27      1.09 o 
   2   4   7        0.50        1.50      1.26 o 
   3   4   7       24.14       21.18      2.23 o 
   4   4   7      107.77      100.59      3.42 o 
   5   4   7       41.68       38.88      4.74 o 
   6   4   7      325.61      296.76     10.30 o 
   7   4   7        2.74       -1.02      3.15 o 
   8   4   7       21.22        6.44      3.97 o 
  -6   5   7        6.87        5.89      4.58 o 
  -5   5   7       27.88       38.23      5.94 o 
  -4   5   7      533.90      541.95     13.88 o 
  -3   5   7        0.06        1.26      1.74 o 
  -2   5   7     1132.92     1109.57     13.66 o 
  -1   5   7       57.14       61.38      3.02 o 
   0   5   7       37.23       43.03      2.48 o 
   1   5   7        0.66        0.73      1.15 o 
   2   5   7      242.25      249.41      5.55 o 
   3   5   7      220.75      211.72      5.35 o 
   4   5   7       43.17       47.82      3.51 o 
   5   5   7      989.14      950.50     19.08 o 
   6   5   7      134.83      136.07      7.46 o 
   7   5   7       54.02       63.03      8.92 o 
   8   5   7        2.85        5.20      4.66 o 
  -6   6   7      124.99      126.90     20.98 o 
  -5   6   7       59.29       66.92      7.65 o 
  -4   6   7      317.98      326.82     12.18 o 
  -3   6   7      460.16      464.16     11.75 o 
  -2   6   7      745.99      753.54     11.00 o 
  -1   6   7       52.09       52.93      3.18 o 
   0   6   7     1262.46     1263.22     12.95 o 
   1   6   7      273.80      280.79      4.99 o 
   2   6   7      233.19      242.35      6.01 o 
   3   6   7      245.69      242.46      6.76 o 
   4   6   7       18.67       11.60      2.29 o 
   5   6   7       74.71       73.86      7.79 o 
   6   6   7       67.93       74.32      8.77 o 
   7   6   7      162.61      129.97     10.96 o 
   8   6   7        5.64        9.17      4.73 o 
  -6   7   7      276.89      257.63     18.24 o 
  -5   7   7      114.23      114.92     13.97 o 
  -4   7   7       90.21       93.83      8.06 o 
  -3   7   7      126.32      125.46      7.96 o 
  -2   7   7       13.25        9.54      2.09 o 
  -1   7   7      269.80      278.02      6.63 o 
   0   7   7       92.91       88.41      3.97 o 
   1   7   7        4.13        5.17      1.76 o 
   2   7   7      122.61      121.12      4.69 o 
   3   7   7      227.08      224.34     10.91 o 
   4   7   7       74.64       72.96      5.35 o 
   5   7   7       65.05       63.62      6.92 o 
   6   7   7       28.96       17.13      8.80 o 
   7   7   7       13.63       21.77      6.20 o 
   8   7   7       45.88       62.47     10.33 o 
  -5   8   7       93.42      135.64     15.33 o 
  -4   8   7       15.84        6.27      4.18 o 
  -3   8   7      141.81      126.73     11.62 o 
  -2   8   7       52.53       51.72      3.77 o 
  -1   8   7       80.43       73.56      4.42 o 
   0   8   7       62.75       75.56      5.54 o 
   1   8   7       10.09        8.78      1.89 o 
   2   8   7      104.65      107.13      4.93 o 
   3   8   7       82.22       89.41      5.29 o 
   4   8   7       42.25       51.07      5.19 o 
   5   8   7       37.55       40.92      7.93 o 
   6   8   7        2.17       10.82      6.42 o 
   7   8   7       19.28       11.76      4.11 o 
  -5   9   7       37.02       54.76     10.19 o 
  -4   9   7       19.32       19.74      6.73 o 
  -3   9   7       65.53       51.34     13.74 o 
  -2   9   7        7.06        5.62      2.51 o 
  -1   9   7       21.29       29.67      4.43 o 
   0   9   7      588.74      574.18     10.71 o 
   1   9   7      451.25      454.41      8.76 o 
   2   9   7      180.60      180.94      7.43 o 
   3   9   7        8.92       11.61      2.91 o 
   4   9   7        9.05        2.99      2.78 o 
   5   9   7       11.75       12.42      5.20 o 
   6   9   7        5.67        3.04      4.49 o 
   7   9   7       62.09       99.42     24.19 o 
  -4  10   7        8.47        5.38      5.68 o 
  -3  10   7        0.01        2.24      4.30 o 
  -2  10   7        3.60        0.31      5.51 o 
  -1  10   7        0.64       -1.74      4.23 o 
   0  10   7      556.45      546.36     14.42 o 
   1  10   7        4.26        3.36      2.16 o 
   2  10   7       31.87       29.68      3.93 o 
   3  10   7        0.70        1.97      2.32 o 
   4  10   7       10.52       10.24      6.01 o 
   5  10   7        0.88        1.56      4.47 o 
   6  10   7       16.46       15.41      9.01 o 
  -3  11   7      242.05      263.15     30.40 o 
  -2  11   7        2.56        2.46      4.10 o 
  -1  11   7       11.38        9.78      5.49 o 
   0  11   7      142.57      145.18     10.32 o 
   1  11   7      127.67      155.75      9.02 o 
   2  11   7        0.35       -0.83      2.84 o 
   3  11   7      279.06      255.87     13.25 o 
   4  11   7      430.50      438.56     22.98 o 
   5  11   7       55.88       31.76      8.32 o 
   6  11   7        0.06        0.17      6.05 o 
  -2  12   7       60.02       54.77      8.64 o 
  -1  12   7       79.55       89.75     11.76 o 
   0  12   7       17.89       13.63      4.66 o 
   1  12   7      150.27      160.00     12.26 o 
   2  12   7        0.04       -4.79      3.40 o 
   3  12   7       14.61       22.36      6.34 o 
   4  12   7      204.04      209.73     15.75 o 
   0  13   7       31.56       25.82      5.91 o 
   1  13   7       24.08       21.14      7.82 o 
   2  13   7       20.59       19.75      7.59 o 
  -2  -9   8      302.93      318.44     13.31 o 
  -1  -9   8      129.04      123.06      9.49 o 
   0  -9   8       17.88       22.80      7.27 o 
   1  -9   8        5.17        8.01      3.80 o 
   2  -9   8      208.33      227.29     14.57 o 
   3  -9   8        0.76       -0.21      2.97 o 
  -3  -8   8        6.72        2.75      4.72 o 
  -2  -8   8      171.85      181.44      9.71 o 
  -1  -8   8       58.13       46.99      6.28 o 
   0  -8   8        0.22       -0.96      3.36 o 
   1  -8   8       47.87       42.40      8.69 o 
   2  -8   8       33.23       33.19      6.01 o 
   3  -8   8       42.08       39.54      5.15 o 
   4  -8   8       20.68       13.21      3.89 o 
  -4  -7   8      170.62      186.06     12.37 o 
  -3  -7   8      238.91      224.29     11.73 o 
  -2  -7   8        9.19       13.12      4.40 o 
  -1  -7   8       56.10       59.73      5.26 o 
   0  -7   8       91.96       96.22     13.10 o 
   1  -7   8       52.08       42.95      4.12 o 
   2  -7   8       53.91       74.66      7.78 o 
   3  -7   8       21.11       21.79      6.15 o 
   4  -7   8        2.17        2.96      3.56 o 
   5  -7   8       29.53       12.89      5.92 o 
  -5  -6   8        0.53       -1.04      3.34 o 
  -4  -6   8      133.11      161.49     11.04 o 
  -3  -6   8        3.23       10.35      3.46 o 
  -2  -6   8        1.92        3.56      2.34 o 
  -1  -6   8       35.28       35.27      4.07 o 
   0  -6   8      257.42      250.80      7.59 o 
   1  -6   8      279.57      257.73      7.05 o 
   2  -6   8      206.71      192.92      8.15 o 
   3  -6   8      719.85      727.23     17.50 o 
   4  -6   8       41.01       33.32      4.89 o 
   5  -6   8       94.63       97.83     11.30 o 
   6  -6   8       31.20       23.26      8.99 o 
  -5  -5   8      254.58      274.95     15.10 o 
  -4  -5   8      103.85       90.05      8.28 o 
  -3  -5   8       32.14       23.68      4.76 o 
  -2  -5   8       13.28       14.00      2.14 o 
  -1  -5   8       29.97       28.33      3.64 o 
   0  -5   8       50.22       53.02      3.54 o 
   1  -5   8      175.34      174.41      6.86 o 
   2  -5   8      892.14      875.85     17.99 o 
   3  -5   8       96.93      103.53      5.94 o 
   4  -5   8      306.54      308.22     11.78 o 
   5  -5   8      153.08      177.43     12.98 o 
   6  -5   8        1.26        2.41      4.80 o 
  -6  -4   8        1.83        0.25      3.48 o 
  -5  -4   8        0.20       -0.05      2.82 o 
  -4  -4   8       64.28       72.79      5.40 o 
  -3  -4   8      278.35      280.19      8.73 o 
  -2  -4   8       14.30       16.26      2.19 o 
  -1  -4   8      126.42      118.57      5.08 o 
   0  -4   8      123.36      137.57      5.07 o 
   1  -4   8        0.21        2.56      2.39 o 
   2  -4   8      486.60      468.17     15.66 o 
   3  -4   8        0.58        2.50      1.66 o 
   4  -4   8        0.02        1.73      1.85 o 
   5  -4   8        3.09        4.19      3.68 o 
   6  -4   8        0.79        0.78      3.97 o 
   7  -4   8       15.63        9.57      5.13 o 
  -6  -3   8       12.15       18.17      6.40 o 
  -5  -3   8       75.10       65.26      6.66 o 
  -4  -3   8       18.06       12.34      2.81 o 
  -3  -3   8      124.76      119.09      6.15 o 
  -2  -3   8      136.47      130.48      4.57 o 
  -1  -3   8      911.63      942.69     12.06 o 
   0  -3   8      800.33      807.74      9.81 o 
   1  -3   8       25.00       25.56      2.30 o 
   2  -3   8      881.32      899.34     14.20 o 
   3  -3   8        1.83        1.40      1.85 o 
   4  -3   8        3.10        2.20      1.68 o 
   5  -3   8       34.68       23.90      7.85 o 
   6  -3   8      183.80      141.32     14.27 o 
   7  -3   8       30.71       43.87      8.34 o 
  -6  -2   8       14.99       13.16      3.86 o 
  -5  -2   8       61.55       59.16      6.32 o 
  -4  -2   8      277.52      272.62      8.32 o 
  -3  -2   8       47.38       43.66      5.15 o 
  -2  -2   8      224.96      222.48      5.42 o 
  -1  -2   8       99.12       97.42      3.81 o 
   0  -2   8        9.51        9.76      1.57 o 
   1  -2   8       59.91       63.62      2.92 o 
   2  -2   8        1.75        1.86      1.54 o 
   3  -2   8     1154.60     1141.15     15.49 o 
   4  -2   8       46.14       51.35      5.08 o 
   5  -2   8        1.99       -0.06      2.25 o 
   8  -2   8       15.79       22.54      5.53 o 
  -6  -1   8        9.91       16.80      8.82 o 
  -5  -1   8       11.64       12.78      3.66 o 
  -4  -1   8      140.39      132.11      7.30 o 
  -3  -1   8      142.99      140.33      5.90 o 
  -2  -1   8      501.20      486.90      7.89 o 
  -1  -1   8       47.37       44.05      2.71 o 
   0  -1   8      368.56      352.73      5.43 o 
   1  -1   8      218.67      220.72      4.48 o 
   2  -1   8      342.04      336.15      6.48 o 
   3  -1   8       89.86       96.50      4.02 o 
   4  -1   8       62.66       57.09      4.48 o 
   5  -1   8       46.62       31.38      5.16 o 
   6  -1   8       18.70       12.11      4.66 o 
   7  -1   8       10.31       15.90      5.03 o 
   8  -1   8      120.18      136.16     12.42 o 
  -6   0   8       77.79       88.95     10.45 o 
  -5   0   8      184.77      196.13      8.09 o 
  -4   0   8      632.29      600.88     13.95 o 
  -3   0   8       19.41       19.47      3.01 o 
  -2   0   8      259.54      242.99      5.50 o 
  -1   0   8       17.78       16.20      1.76 o 
   0   0   8        0.57        2.81      1.07 o 
   1   0   8      111.62      103.26      3.28 o 
   2   0   8       53.70       54.12      2.86 o 
   3   0   8       62.81       67.63      3.02 o 
   4   0   8      384.50      379.87      9.17 o 
   5   0   8       40.69       62.60     10.61 o 
   6   0   8        0.73        3.41      1.70 o 
   7   0   8       42.48       58.34      6.10 o 
   8   0   8       27.87       30.46      7.28 o 
  -6   1   8       99.56       90.95     10.63 o 
  -5   1   8        0.02       -0.53      2.32 o 
  -4   1   8      135.21      142.79      7.41 o 
  -3   1   8       43.99       51.33      4.41 o 
  -2   1   8       83.73       97.53      3.53 o 
  -1   1   8      192.98      188.66      4.17 o 
   0   1   8       33.58       30.00      2.19 o 
   1   1   8       99.65      110.41      3.02 o 
   2   1   8      145.02      140.88      3.68 o 
   3   1   8        0.53        2.00      1.51 o 
   4   1   8       27.90       25.16      3.84 o 
   5   1   8      124.33      121.08      8.99 o 
   6   1   8       72.60       59.27      7.08 o 
   7   1   8        1.67        6.55      3.02 o 
   8   1   8        0.27       -4.22      3.24 o 
  -6   2   8        2.07        1.68      3.61 o 
  -5   2   8       17.56       13.86      3.25 o 
  -4   2   8      232.11      205.58      8.26 o 
  -3   2   8        5.67        5.66      2.12 o 
  -2   2   8       27.31       32.88      2.59 o 
  -1   2   8       73.71       74.53      3.14 o 
   0   2   8       17.16        9.73      1.46 o 
   1   2   8       90.13       86.74      2.87 o 
   2   2   8       28.34       28.64      2.68 o 
   3   2   8      799.30      806.27     12.39 o 
   4   2   8       64.00       64.15      5.16 o 
   5   2   8      309.38      273.56     12.70 o 
   6   2   8       29.91       29.17      5.18 o 
   7   2   8      132.10      148.25     11.37 o 
   8   2   8        2.21        2.49      3.45 o 
  -6   3   8      127.80      140.69     13.34 o 
  -5   3   8      106.11      116.23      7.94 o 
  -4   3   8      275.65      267.09      9.27 o 
  -3   3   8      615.63      596.54     12.58 o 
  -2   3   8      503.59      499.28      8.02 o 
  -1   3   8       61.25       53.11      2.98 o 
   0   3   8      638.38      636.82      7.91 o 
   1   3   8      295.67      291.10      4.95 o 
   2   3   8      125.12      119.21      4.35 o 
   3   3   8        6.47        7.96      1.82 o 
   4   3   8      133.05      126.64      5.06 o 
   5   3   8     2788.41     2635.46     43.17 o 
   6   3   8        9.99        9.36      3.07 o 
   7   3   8      200.95      192.27     10.99 o 
   8   3   8      195.49      189.48     12.99 o 
  -6   4   8       27.41       31.11      7.89 o 
  -5   4   8       11.49        4.01      3.14 o 
  -4   4   8       38.75       44.24      4.89 o 
  -3   4   8     1400.47     1427.78     22.69 o 
  -2   4   8      237.08      236.46      5.52 o 
  -1   4   8        1.28        1.07      1.27 o 
   0   4   8      231.33      244.37      4.83 o 
   1   4   8       64.57       59.22      2.98 o 
   2   4   8      107.95      118.88      4.34 o 
   3   4   8       74.55       75.59      5.15 o 
   4   4   8        0.09       -0.30      1.71 o 
   5   4   8       22.15       13.39      3.67 o 
   6   4   8      474.17      454.29     17.12 o 
   7   4   8        2.65        0.22      3.04 o 
   8   4   8       16.07        5.09      4.98 o 
  -6   5   8      159.33      171.48     17.38 o 
  -5   5   8       14.92       30.20      7.66 o 
  -4   5   8       47.15       48.24      5.59 o 
  -3   5   8      421.41      421.44     11.39 o 
  -2   5   8       56.94       61.37      3.76 o 
  -1   5   8       28.93       33.99      2.95 o 
   0   5   8       38.13       33.92      2.63 o 
   1   5   8       35.93       41.78      2.44 o 
   2   5   8      328.33      299.76      7.09 o 
   3   5   8      249.80      222.96      8.60 o 
   4   5   8        0.30        3.82      2.05 o 
   5   5   8      250.63      233.25     19.21 o 
   6   5   8      102.35      119.81     11.11 o 
   7   5   8       13.46        3.39      3.75 o 
   8   5   8        1.91        0.98      5.34 o 
  -5   6   8        3.56        5.67      4.71 o 
  -4   6   8      408.69      424.50     17.86 o 
  -3   6   8        4.64        3.78      2.80 o 
  -2   6   8       40.86       41.31      3.29 o 
  -1   6   8      475.70      484.50      9.24 o 
   0   6   8      282.96      278.62      6.17 o 
   1   6   8        4.23        2.36      1.77 o 
   2   6   8      166.40      165.09      6.00 o 
   3   6   8        0.68        3.23      1.80 o 
   4   6   8      169.06      162.88      6.70 o 
   5   6   8      280.48      285.19     13.48 o 
   6   6   8      161.51      169.04     12.84 o 
   7   6   8      121.35      106.18     12.91 o 
   8   6   8       14.04       10.03      5.95 o 
  -5   7   8       14.04        7.63      5.38 o 
  -4   7   8       10.71       11.02      5.16 o 
  -3   7   8      114.07      149.76     12.60 o 
  -2   7   8      289.11      303.37      7.76 o 
  -1   7   8      263.26      249.63      6.81 o 
   0   7   8       36.05       44.53      3.47 o 
   1   7   8      679.22      668.52     10.08 o 
   2   7   8       26.54       32.28      3.61 o 
   3   7   8      995.60      924.69     15.46 o 
   4   7   8       65.57       65.96      5.61 o 
   5   7   8        6.10        3.60      4.81 o 
   6   7   8       29.47       -2.10      1.96 o 
   7   7   8        3.27       21.73      5.38 o 
  -5   8   8      179.72      216.51     18.02 o 
  -4   8   8      114.04      133.86     15.43 o 
  -3   8   8       46.03       39.36      8.00 o 
  -2   8   8      672.49      652.77     14.75 o 
  -1   8   8       52.54       52.20      4.81 o 
   0   8   8      294.94      289.33      7.33 o 
   1   8   8       55.88       50.97      3.47 o 
   2   8   8      162.93      145.77      6.98 o 
   3   8   8       13.75       10.84      2.88 o 
   4   8   8       23.53       16.02      3.58 o 
   5   8   8       47.27       51.07      8.75 o 
   6   8   8      129.37      118.16     15.11 o 
   7   8   8       17.52        9.24      4.22 o 
  -4   9   8        0.21        2.74      4.78 o 
  -3   9   8       43.13       32.31      8.51 o 
  -2   9   8       49.39       54.73      8.55 o 
  -1   9   8        2.95        3.84      3.15 o 
   0   9   8        0.19        3.28      3.63 o 
   1   9   8        0.50        0.10      2.08 o 
   2   9   8       54.58       50.34      4.92 o 
   3   9   8       42.44       41.47      4.46 o 
   4   9   8      374.44      342.79     13.57 o 
   5   9   8      222.21      225.40     16.12 o 
   6   9   8      228.04      223.52     18.43 o 
   7   9   8        5.87        0.51      2.14 o 
  -3  10   8        2.18       15.57     10.98 o 
  -2  10   8        2.20        7.63      4.37 o 
  -1  10   8       24.33       35.89      7.46 o 
   0  10   8       51.04       53.77      5.37 o 
   1  10   8        6.04        6.96      3.26 o 
   2  10   8       13.73       20.01      4.59 o 
   3  10   8       70.79       72.95      7.10 o 
   4  10   8       93.10      100.58      9.11 o 
   5  10   8       73.85       85.28     12.97 o 
   6  10   8       19.87       19.10      6.39 o 
  -2  11   8       75.07       93.08     10.85 o 
  -1  11   8        5.21        6.07     13.77 o 
   0  11   8      249.97      277.45     16.76 o 
   1  11   8      394.41      404.17     14.67 o 
   2  11   8        8.38       20.51      5.52 o 
   3  11   8        1.14       -1.08      3.32 o 
   4  11   8       40.22       60.19      8.13 o 
   5  11   8      162.39      175.29     17.96 o 
  -1  12   8       34.47       42.30      9.46 o 
   0  12   8       21.71       22.07     14.44 o 
   1  12   8        0.42        4.00      5.11 o 
   2  12   8      315.90      317.22     15.66 o 
   3  12   8       91.44       95.45     10.64 o 
   4  12   8      288.00      290.09     17.91 o 
  -2  -8   9      128.74      123.52     10.22 o 
  -1  -8   9      343.37      390.14     16.32 o 
   0  -8   9        0.02       -7.58      5.62 o 
   1  -8   9       24.95       41.15      5.92 o 
   2  -8   9        1.27        3.31      3.86 o 
   3  -8   9       19.83       19.70      5.20 o 
  -3  -7   9      126.54      144.79     52.94 o 
  -2  -7   9      108.97       92.07     13.02 o 
  -1  -7   9        7.47        9.59      4.28 o 
   0  -7   9       50.32       71.46      8.87 o 
   1  -7   9       39.36       45.85      5.67 o 
   2  -7   9       67.12       65.71      7.40 o 
   3  -7   9        3.30       14.75      6.65 o 
   4  -7   9      100.26       97.56      8.12 o 
  -4  -6   9       36.55       39.92      6.53 o 
  -3  -6   9       81.04      111.72      9.23 o 
  -2  -6   9       33.70       32.50      5.17 o 
  -1  -6   9       25.25       30.96      6.41 o 
   0  -6   9       13.09       16.44      4.23 o 
   1  -6   9      200.07      204.15      9.29 o 
   2  -6   9       23.75       25.04      4.63 o 
   3  -6   9        8.62       10.11      4.56 o 
   4  -6   9      134.00      134.91     10.89 o 
   5  -6   9       53.66       66.13     10.05 o 
  -4  -5   9      106.71      102.69      9.15 o 
  -3  -5   9      216.04      247.33     10.44 o 
  -2  -5   9       52.08       47.44      5.43 o 
  -1  -5   9        6.04        7.73      2.89 o 
   0  -5   9       13.40       14.23      3.59 o 
   1  -5   9       76.16       74.21      5.06 o 
   2  -5   9      249.64      234.14     13.88 o 
   3  -5   9       55.80       48.00      4.94 o 
   4  -5   9       27.72       24.22      4.80 o 
   5  -5   9       30.69       39.23      7.60 o 
   6  -5   9      106.99      100.68     16.61 o 
  -5  -4   9       10.18       15.34      4.02 o 
  -4  -4   9       53.10       52.43      6.74 o 
  -3  -4   9       34.67       24.15      4.84 o 
  -2  -4   9       40.19       41.57      3.35 o 
  -1  -4   9       45.65       34.33      3.57 o 
   0  -4   9       15.06       14.70      2.32 o 
   1  -4   9        8.41        9.73      2.20 o 
   2  -4   9        0.75       -0.59      2.35 o 
   3  -4   9      207.05      200.57      7.91 o 
   4  -4   9        6.26        4.44      3.31 o 
   5  -4   9       10.79       13.72      4.75 o 
   6  -4   9      358.19      357.44     17.65 o 
  -5  -3   9        0.06       -2.60      3.35 o 
  -4  -3   9       41.37       36.72      5.17 o 
  -3  -3   9      297.55      292.40      9.99 o 
  -2  -3   9      582.38      562.77      9.20 o 
  -1  -3   9       83.68       91.97      4.32 o 
   0  -3   9     1835.98     1794.28     21.92 o 
   1  -3   9      388.32      375.98      7.90 o 
   2  -3   9      233.34      246.50     12.51 o 
   3  -3   9      173.93      180.55      7.23 o 
   4  -3   9      349.20      363.11     15.85 o 
   5  -3   9       49.41       52.82      9.00 o 
   6  -3   9        0.08        2.01      2.90 o 
   7  -3   9       24.76       20.01      7.62 o 
  -5  -2   9       29.53       38.06      7.30 o 
  -4  -2   9        0.04       -0.92      2.35 o 
  -3  -2   9      341.16      318.20      9.22 o 
  -2  -2   9       12.55        8.37      2.16 o 
  -1  -2   9        2.05        0.73      1.44 o 
   0  -2   9       21.61       20.22      2.54 o 
   1  -2   9        5.96        4.72      1.80 o 
   2  -2   9       19.47       22.02      2.64 o 
   3  -2   9       33.49       39.76      3.94 o 
   4  -2   9      133.18      134.78     12.41 o 
   5  -2   9      116.06      148.23     15.01 o 
   6  -2   9       62.42       44.07      6.98 o 
   7  -2   9        0.01       -0.20      1.95 o 
  -6  -1   9        6.27        2.14      4.32 o 
  -5  -1   9        4.39        7.64      3.78 o 
  -4  -1   9       10.26        9.92      2.84 o 
  -3  -1   9       71.16       78.19      5.53 o 
  -2  -1   9      142.54      148.06      5.24 o 
  -1  -1   9      212.36      240.99      5.83 o 
   0  -1   9      148.94      146.44      5.00 o 
   1  -1   9      342.47      355.87      7.22 o 
   2  -1   9      125.71      121.43      4.73 o 
   3  -1   9        2.71        6.34      2.58 o 
   4  -1   9      279.95      294.01     24.63 o 
   5  -1   9      301.29      302.84     20.30 o 
   6  -1   9        2.13        5.00      3.01 o 
   7  -1   9        9.38        7.47      3.86 o 
  -6   0   9        0.03       -5.26      3.54 o 
  -5   0   9       65.85       61.38      8.79 o 
  -4   0   9      570.70      548.76     12.87 o 
  -3   0   9       12.32       14.03      3.07 o 
  -2   0   9        0.30        0.70      1.37 o 
  -1   0   9      435.02      444.89      7.83 o 
   0   0   9        0.66        1.58      1.42 o 
   1   0   9       35.36       39.46      3.85 o 
   2   0   9       21.63       23.54      3.17 o 
   3   0   9     1809.13     1777.07     25.50 o 
   4   0   9      411.04      383.82     10.58 o 
   5   0   9       40.58       34.68      7.93 o 
   6   0   9       17.83        8.48      3.84 o 
   7   0   9      120.87      116.85     11.73 o 
   8   0   9       46.76       42.56      8.91 o 
  -6   1   9       47.94       47.62     10.30 o 
  -5   1   9      108.23       97.89     11.03 o 
  -4   1   9      796.75      786.05     16.76 o 
  -3   1   9      205.70      206.84      7.75 o 
  -2   1   9      125.04      117.87      4.43 o 
  -1   1   9       35.11       36.29      3.23 o 
   0   1   9       34.06       34.20      2.50 o 
   1   1   9      270.62      261.44      5.82 o 
   2   1   9      515.13      503.97     11.89 o 
   3   1   9      831.58      774.12     15.31 o 
   4   1   9       11.35       12.51      3.13 o 
   5   1   9       44.92       42.40      6.54 o 
   6   1   9        0.47        9.85      3.66 o 
   7   1   9      145.02      151.69     12.87 o 
   8   1   9        1.16        4.56      3.36 o 
  -6   2   9      164.43      163.63     14.88 o 
  -5   2   9       71.74       75.94      9.72 o 
  -4   2   9       19.60       12.18      2.83 o 
  -3   2   9       30.85       34.09      4.29 o 
  -2   2   9      178.11      184.60      5.21 o 
  -1   2   9       56.30       53.71      3.39 o 
   0   2   9       72.14       74.46      3.97 o 
   1   2   9      380.29      369.64      6.97 o 
   2   2   9      129.83      131.74      5.87 o 
   3   2   9        3.16        2.62      4.00 o 
   4   2   9      118.35      107.39      6.96 o 
   5   2   9       52.80       61.27      8.05 o 
   6   2   9        0.03        1.47      1.88 o 
   7   2   9       26.96       17.21      5.75 o 
   8   2   9        9.72       -2.05      4.22 o 
  -6   3   9        0.65       -5.11      7.95 o 
  -5   3   9      131.85      147.21     13.47 o 
  -4   3   9       42.57       37.95      5.28 o 
  -3   3   9      111.72      125.25      7.17 o 
  -2   3   9      337.65      334.10      8.40 o 
  -1   3   9      186.90      183.62      5.39 o 
   0   3   9        5.35        8.70      1.84 o 
   1   3   9      328.26      320.14      7.93 o 
   2   3   9      385.63      383.03      9.85 o 
   3   3   9       29.09       34.16      6.24 o 
   4   3   9       70.25       67.71      5.89 o 
   5   3   9       96.20       96.93      9.95 o 
   6   3   9      607.17      549.88     37.97 o 
   7   3   9        7.61       17.82      5.66 o 
   8   3   9        4.75        3.43      3.77 o 
  -5   4   9       16.29       18.07      6.26 o 
  -4   4   9      124.97      152.61     11.00 o 
  -3   4   9      966.93      993.95     18.22 o 
  -2   4   9      312.70      317.34      7.38 o 
  -1   4   9        9.53       10.48      2.13 o 
   0   4   9      403.24      414.96      7.87 o 
   1   4   9       64.03       71.18      4.56 o 
   2   4   9      249.79      250.03      8.05 o 
   3   4   9      162.94      159.49      6.22 o 
   4   4   9      231.51      209.50      9.97 o 
   5   4   9        7.49        7.75      3.10 o 
   6   4   9      298.28      287.88     17.55 o 
   7   4   9       13.31       18.93      5.39 o 
   8   4   9      198.70      176.03     13.98 o 
  -5   5   9        0.43        0.82      3.88 o 
  -4   5   9      303.44      308.97     13.11 o 
  -3   5   9       35.45       54.13      6.87 o 
  -2   5   9      710.02      716.21     11.57 o 
  -1   5   9       86.35       95.10      4.65 o 
   0   5   9      605.51      621.33     10.49 o 
   1   5   9      106.35      111.57      4.54 o 
   2   5   9        0.22       -1.18      1.67 o 
   3   5   9      462.61      425.66     10.39 o 
   4   5   9      385.91      409.15     11.29 o 
   5   5   9        2.62        1.96      3.04 o 
   6   5   9        3.72       -2.71      2.38 o 
   7   5   9        7.90       10.82      4.57 o 
   8   5   9        2.91        2.11      4.65 o 
  -5   6   9       98.51      115.70     14.62 o 
  -4   6   9       78.48       65.32     10.64 o 
  -3   6   9       30.25       27.35      5.62 o 
  -2   6   9     1763.80     1764.50     24.63 o 
  -1   6   9       27.36       26.24      3.48 o 
   0   6   9       36.86       37.64      3.22 o 
   1   6   9       17.36       23.34      2.53 o 
   2   6   9      246.69      210.22      7.14 o 
   3   6   9      276.78      286.82      8.63 o 
   4   6   9       99.90       86.33      6.96 o 
   5   6   9      181.11      176.44     15.87 o 
   6   6   9       45.24       14.51      5.18 o 
   7   6   9        0.40       -0.99      2.09 o 
  -4   7   9      135.53      137.85     18.74 o 
  -3   7   9        0.04       -0.06      3.73 o 
  -2   7   9        0.17        2.39      2.32 o 
  -1   7   9      162.19      170.88      7.13 o 
   0   7   9      246.03      255.00      9.56 o 
   1   7   9      399.30      401.61      8.41 o 
   2   7   9      381.20      367.68     10.30 o 
   3   7   9      426.44      391.07     12.18 o 
   4   7   9      135.19      122.89      8.55 o 
   5   7   9       52.18       46.31     10.16 o 
   6   7   9        6.69        8.08      4.74 o 
   7   7   9       60.66       59.79     10.73 o 
  -4   8   9      121.89      120.26     15.03 o 
  -3   8   9       13.01       14.00      5.90 o 
  -2   8   9       75.51       90.67      6.27 o 
  -1   8   9      447.58      434.63     19.80 o 
   0   8   9       28.59       34.92      4.98 o 
   1   8   9        1.15        0.81      1.76 o 
   2   8   9       18.32       21.54      4.12 o 
   3   8   9       80.53       82.51      5.85 o 
   4   8   9        0.14       -0.24      2.90 o 
   5   8   9        7.01       11.31      6.46 o 
   6   8   9        6.89        7.95      5.27 o 
   7   8   9       82.42       13.70      7.35 o 
  -3   9   9      327.03      388.74     35.27 o 
  -2   9   9       21.39       17.48      5.56 o 
  -1   9   9      101.21      119.71     10.63 o 
   0   9   9       27.53       37.78      7.92 o 
   1   9   9        6.77        7.01      2.96 o 
   2   9   9        2.87       -0.35      2.80 o 
   3   9   9       35.74       24.53      3.78 o 
   4   9   9       43.55       36.49      5.92 o 
   5   9   9       63.09       51.72     11.48 o 
   6   9   9       18.23       19.30      7.03 o 
  -3  10   9        0.32        5.43      9.63 o 
  -2  10   9      196.14      209.30     20.59 o 
  -1  10   9       56.73       62.84      9.98 o 
   0  10   9        0.14       11.93      6.43 o 
   1  10   9       62.62       77.09      7.75 o 
   2  10   9       78.82       81.78      7.77 o 
   3  10   9       13.70        8.72      4.59 o 
   4  10   9        0.18       -0.27      4.76 o 
   5  10   9       92.51       94.10     15.88 o 
  -1  11   9       69.85       65.75     10.53 o 
   0  11   9       54.43       64.54     11.67 o 
   1  11   9       27.32       34.98      6.11 o 
   2  11   9       61.87       61.26      8.36 o 
   3  11   9       52.26       44.33      7.55 o 
   4  11   9        5.89        4.74      3.97 o 
   0  12   9       69.97       71.91     13.68 o 
   1  12   9       14.52       12.05      7.01 o 
   2  12   9       21.27       30.48      8.75 o 
   3  12   9      225.21      245.69     14.54 o 
  -2  -7  10      213.37      225.82     22.95 o 
  -1  -7  10        9.14       -3.60      6.91 o 
   0  -7  10      126.29      152.42     11.82 o 
   1  -7  10       32.05       34.68      5.70 o 
   2  -7  10        0.59        1.67      3.52 o 
   3  -7  10       40.33       38.41      8.23 o 
  -3  -6  10        8.36       12.29      6.28 o 
  -2  -6  10      125.16      151.09     10.83 o 
  -1  -6  10      228.74      218.36     18.40 o 
   0  -6  10       20.51       26.63      6.26 o 
   1  -6  10       15.43       12.73      5.77 o 
   2  -6  10       85.16       88.52     11.66 o 
   3  -6  10      108.01      113.63     12.25 o 
   4  -6  10       20.88       24.50      5.54 o 
  -3  -5  10       14.74       15.58      5.23 o 
  -2  -5  10       40.21       38.44     10.20 o 
  -1  -5  10       80.06       99.75      9.01 o 
   0  -5  10      208.42      203.74     11.84 o 
   1  -5  10        1.67        1.17      5.41 o 
   2  -5  10       28.83       48.82     13.42 o 
   3  -5  10      107.16      116.84     19.36 o 
   4  -5  10       10.57        4.90      4.38 o 
   5  -5  10        3.25       10.02      7.66 o 
  -4  -4  10        3.03       10.53      7.12 o 
  -3  -4  10      139.74      164.38     17.28 o 
  -2  -4  10       65.71       68.27      6.73 o 
  -1  -4  10        4.63       -1.05      4.23 o 
   0  -4  10      131.74      127.55      6.52 o 
   1  -4  10       24.82       20.35      3.42 o 
   2  -4  10       18.74        8.33      5.78 o 
   3  -4  10       12.63       13.80      4.98 o 
   4  -4  10       51.24       48.35      7.09 o 
   5  -4  10        3.79        2.70      4.67 o 
   6  -4  10       57.14       51.46     12.29 o 
  -4  -3  10       93.79       95.24      8.64 o 
  -3  -3  10      191.52      225.56     10.76 o 
  -2  -3  10      250.37      258.13      8.65 o 
  -1  -3  10      269.39      273.83      8.82 o 
   0  -3  10       42.40       33.43      4.95 o 
   1  -3  10     1505.45     1524.48     22.25 o 
   2  -3  10       37.32       39.17      8.16 o 
   3  -3  10       21.19       18.93      3.78 o 
   4  -3  10        0.10        2.39      2.85 o 
   5  -3  10       24.93       27.51      8.93 o 
   6  -3  10        4.60       -1.78      3.73 o 
  -5  -2  10       74.91       82.77      9.00 o 
  -4  -2  10       88.94      101.47      9.40 o 
  -3  -2  10       66.01       64.79      7.12 o 
  -2  -2  10       15.51       15.15      3.07 o 
  -1  -2  10      188.38      176.59      6.44 o 
   0  -2  10       16.40       26.18      3.20 o 
   1  -2  10      331.46      325.68      7.73 o 
   2  -2  10        1.06        2.84      2.32 o 
   3  -2  10      455.56      470.32     20.01 o 
   4  -2  10      185.03      159.61     10.42 o 
   5  -2  10       31.36       40.31     10.08 o 
   6  -2  10       17.77       15.69      7.02 o 
  -5  -1  10        5.96        4.13      3.80 o 
  -4  -1  10      165.24      203.84     12.40 o 
  -3  -1  10        0.77        6.10      2.96 o 
  -2  -1  10      307.51      331.53      8.52 o 
  -1  -1  10      550.90      570.53     11.59 o 
   0  -1  10       97.83       91.29      5.53 o 
   1  -1  10      139.23      145.05      5.19 o 
   2  -1  10      171.93      182.47      7.53 o 
   3  -1  10      455.45      455.83     12.03 o 
   4  -1  10       20.13       20.72      8.83 o 
   5  -1  10       83.61      101.31     14.95 o 
   6  -1  10       47.35       30.70      8.81 o 
   7  -1  10       43.94       13.72      5.67 o 
  -5   0  10       68.09       71.46      8.03 o 
  -4   0  10        7.47       10.83      4.40 o 
  -3   0  10      148.84      150.15      8.42 o 
  -2   0  10      353.01      355.61      7.58 o 
  -1   0  10       10.87       10.21      2.52 o 
   0   0  10      113.83      127.86      5.31 o 
   1   0  10       29.68       35.08      3.03 o 
   2   0  10      226.12      205.42      9.43 o 
   3   0  10       97.62       83.97      5.86 o 
   4   0  10      103.14       92.25      7.05 o 
   5   0  10       30.94       33.59      8.68 o 
   6   0  10       21.12       31.08      8.50 o 
  -5   1  10       23.14       21.43      5.01 o 
  -4   1  10       56.81       58.81      8.30 o 
  -3   1  10      329.33      342.31     11.25 o 
  -2   1  10       76.99       75.44      4.30 o 
  -1   1  10      102.00       96.10      4.57 o 
   0   1  10       64.50       62.87      4.13 o 
   1   1  10       20.87       22.63      2.65 o 
   2   1  10       47.14       41.74      4.45 o 
   3   1  10       64.49       63.27      5.42 o 
   4   1  10      165.98      152.71      9.53 o 
   5   1  10       10.00       14.54      6.08 o 
   6   1  10       20.72        8.98      5.27 o 
   7   1  10       56.67       70.85     11.52 o 
  -5   2  10        2.68        0.89      3.45 o 
  -4   2  10      481.59      513.58     15.51 o 
  -3   2  10      409.97      395.91     12.42 o 
  -2   2  10        5.81        4.06      2.08 o 
  -1   2  10        2.48        1.59      1.48 o 
   0   2  10       26.07       34.72      3.28 o 
   1   2  10        0.02        1.27      1.67 o 
   2   2  10      125.53      137.78      6.83 o 
   3   2  10      926.42      929.71     23.55 o 
   4   2  10      151.38      162.92      8.25 o 
   5   2  10        6.78        6.08      4.16 o 
   6   2  10       55.00       54.81      9.76 o 
   7   2  10        3.82       11.34      4.27 o 
  -5   3  10        5.38        7.51      4.14 o 
  -4   3  10      898.07      914.60     35.92 o 
  -3   3  10        7.65        1.52      4.38 o 
  -2   3  10       41.03       38.51      3.28 o 
  -1   3  10      367.09      358.12      8.91 o 
   0   3  10      366.08      376.20      8.51 o 
   1   3  10       96.55       93.04      5.46 o 
   2   3  10        3.40        4.38      4.20 o 
   3   3  10      156.56      157.00      9.31 o 
   4   3  10      345.62      344.55     14.75 o 
   5   3  10        0.17        3.06      8.51 o 
   6   3  10       28.70       40.35      8.11 o 
   7   3  10      107.62      106.95     13.67 o 
  -5   4  10        0.00        0.40      4.06 o 
  -4   4  10        4.50       -0.33      3.17 o 
  -3   4  10       30.66       23.34      5.18 o 
  -2   4  10       93.38      102.02      5.09 o 
  -1   4  10       17.01       13.56      2.71 o 
   0   4  10       40.12       39.14      3.28 o 
   1   4  10        4.91        5.97      1.94 o 
   2   4  10        0.34        7.87      2.61 o 
   3   4  10       59.64       62.17      6.40 o 
   4   4  10        0.02        0.29      2.55 o 
   5   4  10        3.52        5.07      4.02 o 
   6   4  10      268.70      276.73     18.95 o 
   7   4  10       98.76      119.59     11.90 o 
  -5   5  10        1.13        6.43      5.05 o 
  -4   5  10       45.44       41.49      8.87 o 
  -3   5  10        8.26        4.43      4.16 o 
  -2   5  10       14.40       10.04      2.64 o 
  -1   5  10      109.22      124.44      5.78 o 
   0   5  10        2.54        2.91      1.86 o 
   1   5  10       40.67       44.76      4.69 o 
   2   5  10      165.55      176.65      7.66 o 
   3   5  10      634.29      661.95     15.46 o 
   4   5  10      269.13      238.80     10.20 o 
   5   5  10        1.69       -0.41      3.86 o 
   6   5  10      116.19      105.77     14.62 o 
   7   5  10       41.15       33.70      8.17 o 
  -4   6  10      340.99      356.94     26.60 o 
  -3   6  10      213.01      198.92     13.21 o 
  -2   6  10      163.93      160.89      9.24 o 
  -1   6  10      474.96      482.61     12.16 o 
   0   6  10        4.33        8.39      2.29 o 
   1   6  10        3.30        1.06      1.75 o 
   2   6  10        0.08        3.82      2.49 o 
   3   6  10      508.23      514.79     13.44 o 
   4   6  10        0.03       -0.58      3.09 o 
   5   6  10      110.21      116.67     16.32 o 
   6   6  10        6.89        8.20      5.00 o 
   7   6  10        1.74        0.38      2.52 o 
  -4   7  10      138.23      186.02     18.51 o 
  -3   7  10       62.69       59.62     10.32 o 
  -2   7  10      274.61      285.48      9.88 o 
  -1   7  10      275.55      282.83     11.39 o 
   0   7  10        9.29       10.86      2.69 o 
   1   7  10      354.64      338.21     10.08 o 
   2   7  10      150.92      165.21      8.33 o 
   3   7  10      316.83      296.69     10.40 o 
   4   7  10        0.46       -1.59      3.05 o 
   5   7  10      173.31      196.20     17.85 o 
   6   7  10        0.60        4.70      4.93 o 
  -3   8  10       47.87       19.97     11.35 o 
  -2   8  10       69.43       72.37      8.12 o 
  -1   8  10        1.76        1.20      3.85 o 
   0   8  10        4.54        3.72      3.52 o 
   1   8  10      224.78      240.53      9.55 o 
   2   8  10       89.05       73.50      7.09 o 
   3   8  10      170.07      155.24      8.24 o 
   4   8  10       27.44       14.99      4.53 o 
   5   8  10       67.58       50.08     11.41 o 
   6   8  10        0.04        2.07      4.42 o 
  -3   9  10        0.17       14.00     11.39 o 
  -2   9  10        2.94        2.79      4.13 o 
  -1   9  10       90.14       87.38      9.18 o 
   0   9  10       74.57       80.94      8.37 o 
   1   9  10       55.03       59.97      6.12 o 
   2   9  10        1.33        0.68      2.76 o 
   3   9  10       54.24       67.06      8.95 o 
   4   9  10        1.80        1.86      4.88 o 
   5   9  10       15.26       24.76      8.87 o 
  -2  10  10       40.58       53.97      8.82 o 
  -1  10  10        3.17        4.93     11.00 o 
   0  10  10       86.67       82.14     12.04 o 
   1  10  10       93.40       99.75      8.68 o 
   2  10  10       71.82       74.87      8.99 o 
   3  10  10        4.19        2.62      3.78 o 
   4  10  10      151.23      143.99     37.58 o 
   5  10  10        2.16        4.12      5.52 o 
   0  11  10      166.47      172.46     11.97 o 
   1  11  10        4.04        2.46      5.68 o 
   2  11  10      189.14      198.48     13.69 o 
   3  11  10       10.89       10.24      7.25 o 
  -1  -6  11        1.66       -1.84      4.06 o 
   0  -6  11        0.89        3.09      4.38 o 
   1  -6  11      170.03      167.47     11.60 o 
   2  -6  11        1.94        4.46      5.85 o 
  -2  -5  11       19.92       20.71      9.91 o 
  -1  -5  11      286.28      273.61     13.38 o 
   0  -5  11        0.08        0.10      3.93 o 
   1  -5  11      165.53      155.70     10.21 o 
   2  -5  11       42.76       52.71     18.06 o 
   3  -5  11       56.20       43.09     29.90 o 
   4  -5  11        0.47        2.03      5.29 o 
  -3  -4  11       37.97       38.57     12.82 o 
  -2  -4  11        0.15        1.95      3.97 o 
  -1  -4  11       24.19       31.27      6.87 o 
   0  -4  11       33.60       46.98      7.40 o 
   1  -4  11       81.83      142.23     33.28 o 
   2  -4  11      130.32      132.23     11.37 o 
   3  -4  11       40.34       42.25      7.51 o 
   4  -4  11       71.25       81.06      9.78 o 
   5  -4  11       20.30       12.57      7.58 o 
  -3  -3  11        2.44        0.01      8.20 o 
  -2  -3  11        5.58        9.51      7.67 o 
  -1  -3  11      283.92      290.40     12.97 o 
   0  -3  11      511.82      559.14     50.20 o 
   1  -3  11      136.48      137.95      9.34 o 
   2  -3  11       50.09       56.51      7.97 o 
   3  -3  11       59.76       58.57      8.46 o 
   4  -3  11        0.73        0.61      3.06 o 
   5  -3  11        0.09        0.18      5.34 o 
  -4  -2  11       92.79      109.21      9.93 o 
  -3  -2  11        1.58        6.43      3.91 o 
  -2  -2  11        0.97       -3.29      3.03 o 
  -1  -2  11       10.00        6.29      4.86 o 
   0  -2  11       12.10       13.88      2.95 o 
   1  -2  11       38.15       42.35      4.61 o 
   2  -2  11      568.70      615.61     22.51 o 
   3  -2  11        1.75        8.63      6.21 o 
   4  -2  11       25.90       19.38      4.77 o 
   5  -2  11       12.20       18.47      7.87 o 
   6  -2  11        8.92        2.97      5.80 o 
  -4  -1  11       69.34       85.26      8.78 o 
  -3  -1  11      150.78      186.84     12.26 o 
  -2  -1  11       36.99       39.52      6.05 o 
  -1  -1  11      779.06      723.88     26.65 o 
   0  -1  11      161.55      160.99      8.95 o 
   1  -1  11       16.35       15.48      3.26 o 
   2  -1  11      543.34      557.30     14.46 o 
   3  -1  11        8.32        6.99      2.91 o 
   4  -1  11       36.24       26.68      5.55 o 
   5  -1  11       10.63        6.21      5.20 o 
   6  -1  11      368.63      377.00     26.00 o 
  -4   0  11      345.65      359.67     14.85 o 
  -3   0  11       94.50      102.62      8.34 o 
  -2   0  11      185.89      171.93     10.49 o 
  -1   0  11      249.59      257.78      9.51 o 
   0   0  11      129.04      144.99      6.93 o 
   1   0  11      300.97      298.49      8.25 o 
   2   0  11       78.06       75.89      5.99 o 
   3   0  11       27.56       26.71      5.05 o 
   4   0  11       88.13       92.50      9.22 o 
   5   0  11        6.98        2.16      4.57 o 
   6   0  11       44.61       53.14     11.56 o 
  -4   1  11       39.19       34.37      6.11 o 
  -3   1  11      209.79      244.45     11.06 o 
  -2   1  11      198.34      204.35     12.93 o 
  -1   1  11       28.63       34.49      4.40 o 
   0   1  11        0.00        3.14      1.99 o 
   1   1  11      185.92      176.73      5.78 o 
   2   1  11       22.62       28.63      5.99 o 
   3   1  11        0.02        5.89      2.51 o 
   4   1  11       36.26       33.44      4.61 o 
   5   1  11      127.03      136.77     18.02 o 
   6   1  11       24.12       35.80      9.73 o 
  -4   2  11      117.10      125.19     10.56 o 
  -3   2  11       33.34       33.56      5.63 o 
  -2   2  11       73.49       78.04      5.59 o 
  -1   2  11       16.45       18.10      3.73 o 
   0   2  11       26.36       25.09      3.15 o 
   1   2  11        3.73        4.60      1.61 o 
   2   2  11       12.68       13.56      3.32 o 
   3   2  11       71.51       69.14      5.67 o 
   4   2  11       75.11       69.51      6.64 o 
   5   2  11        3.73       -1.66      4.23 o 
   6   2  11       15.09        3.18      3.68 o 
   7   2  11        9.34       -4.67      2.69 o 
  -4   3  11        3.23        7.76      4.35 o 
  -3   3  11      231.82      254.48     12.41 o 
  -2   3  11        0.01       -2.33      3.29 o 
  -1   3  11      218.67      219.62     13.25 o 
   0   3  11       67.47       67.76      5.78 o 
   1   3  11        0.18        1.02      1.72 o 
   2   3  11       84.85       81.93      6.27 o 
   3   3  11      666.10      685.64     16.10 o 
   4   3  11        0.02        0.50      2.74 o 
   5   3  11       19.77       21.22      7.77 o 
   6   3  11        0.15       -0.60      3.64 o 
   7   3  11        0.95       -3.48      1.74 o 
  -4   4  11       47.83       50.63      9.92 o 
  -3   4  11      311.94      319.72     15.16 o 
  -2   4  11       11.32        9.44      2.66 o 
  -1   4  11       49.36       48.33      5.56 o 
   0   4  11       62.12       63.31      5.63 o 
   1   4  11      206.78      210.63     14.26 o 
   2   4  11       23.12       23.16      5.87 o 
   3   4  11       14.53       12.18      3.22 o 
   4   4  11      288.92      278.06     15.86 o 
   5   4  11       47.37       53.53     11.31 o 
   6   4  11        0.08        5.26      4.32 o 
  -4   5  11        5.58       10.43      7.70 o 
  -3   5  11       25.20       36.97     11.83 o 
  -2   5  11        4.85        6.29      2.66 o 
  -1   5  11       25.35       24.94      4.58 o 
   0   5  11      115.21      108.33      7.37 o 
   1   5  11      162.05      160.34     10.50 o 
   2   5  11        0.16        1.47      2.27 o 
   3   5  11       45.82       32.83      4.97 o 
   4   5  11        0.46       -0.40      3.02 o 
   5   5  11      117.61      107.84     16.00 o 
   6   5  11        1.32        4.01      4.53 o 
  -3   6  11      205.99      215.92     24.15 o 
  -2   6  11        0.11        4.76      3.07 o 
  -1   6  11      117.99      128.77      9.15 o 
   0   6  11      151.65      154.33      8.44 o 
   1   6  11        0.47        8.70      3.24 o 
   2   6  11        3.68        5.66      3.18 o 
   3   6  11       71.85       81.20      7.34 o 
   4   6  11        6.43        5.97      3.65 o 
   5   6  11        2.33       -0.46      4.06 o 
   6   6  11       46.24       59.96     12.06 o 
  -3   7  11        2.82        1.53      5.75 o 
  -2   7  11       33.64       31.58      5.66 o 
  -1   7  11      289.13      296.93     12.02 o 
   0   7  11      369.29      389.66     11.85 o 
   1   7  11       73.45       76.83      7.01 o 
   2   7  11      616.36      617.99     19.26 o 
   3   7  11      480.11      490.99     20.34 o 
   4   7  11        0.59       -0.47      2.99 o 
   5   7  11        9.26       11.18      6.61 o 
   6   7  11       93.93       88.28     15.15 o 
  -2   8  11        7.47        7.86      4.79 o 
  -1   8  11        0.80       -2.43      2.96 o 
   0   8  11        0.07        4.06      3.11 o 
   1   8  11      109.04      109.77      8.46 o 
   2   8  11       50.42       43.58      6.74 o 
   3   8  11        0.01        3.22      3.90 o 
   4   8  11      633.67      624.95     35.44 o 
   5   8  11        8.30        1.30      5.41 o 
  -1   9  11       33.19       37.55      6.50 o 
   0   9  11      245.25      248.32     12.61 o 
   1   9  11       28.38       31.27      5.28 o 
   2   9  11       43.89       50.00     10.73 o 
   3   9  11        4.00        5.22      5.92 o 
   4   9  11       27.12       18.55      8.20 o 
   5   9  11       16.84       13.42      7.99 o 
   0  10  11        0.06        0.78      5.16 o 
   1  10  11        8.62       11.72      6.19 o 
   2  10  11      106.27      134.03     13.89 o 
   3  10  11       27.90       22.56      6.42 o 
  -1  -4  12       14.37       26.42      6.61 o 
   0  -4  12      355.41      341.04     16.05 o 
   1  -4  12       21.73       20.80      5.50 o 
   2  -4  12       55.44       68.43     10.03 o 
   3  -4  12       18.92       20.99      6.62 o 
  -2  -3  12       33.83       35.45      9.94 o 
  -1  -3  12      190.42      180.73     14.12 o 
   0  -3  12       42.53       44.98      9.35 o 
   1  -3  12      205.92      191.58     11.21 o 
   2  -3  12        2.65        5.57      4.15 o 
   3  -3  12        0.33        0.98      3.93 o 
   4  -3  12       10.44        6.70      4.28 o 
  -2  -2  12       20.13       16.35     10.58 o 
  -1  -2  12        0.14        1.16      3.49 o 
   0  -2  12       45.24       24.86     20.33 o 
   1  -2  12      234.85      262.80     12.74 o 
   2  -2  12      192.43      226.73     22.36 o 
   3  -2  12      193.99      243.17     14.85 o 
   4  -2  12       45.92       28.03     15.31 o 
   5  -2  12       26.15       22.61      9.69 o 
  -3  -1  12      501.41      519.62     32.64 o 
  -2  -1  12       59.71       67.74      7.57 o 
  -1  -1  12      176.11      194.43     19.37 o 
   0  -1  12      162.31      211.91     12.06 o 
   1  -1  12      105.29      112.57     10.79 o 
   2  -1  12       10.25       13.24      4.40 o 
   3  -1  12       57.53       59.33      8.92 o 
   4  -1  12      213.21      196.58     23.80 o 
   5  -1  12       55.65       43.68     11.61 o 
  -3   0  12       11.03       14.14      9.54 o 
  -2   0  12        1.29        2.91      4.10 o 
  -1   0  12        4.11       -3.69      3.48 o 
   0   0  12       10.66       15.25      4.30 o 
   1   0  12        8.63        7.78      2.88 o 
   2   0  12       80.35       88.43      9.84 o 
   3   0  12       26.53       12.56      4.55 o 
   4   0  12        8.54       17.92      8.16 o 
   5   0  12       46.38       61.33     13.10 o 
  -3   1  12        3.97        9.71      8.88 o 
  -2   1  12      110.20      117.95      9.54 o 
  -1   1  12      331.18      332.05     16.13 o 
   0   1  12        1.05        6.46      2.95 o 
   1   1  12       65.92       71.23      6.60 o 
   2   1  12      260.90      250.18     14.29 o 
   3   1  12      146.23      156.07      9.53 o 
   4   1  12       84.71       72.03      8.72 o 
   5   1  12       82.68       93.64     16.04 o 
   6   1  12       40.52       33.46      9.60 o 
  -3   2  12      195.08      219.71     16.12 o 
  -2   2  12        0.10        0.32      3.09 o 
  -1   2  12      325.04      346.53     14.37 o 
   0   2  12       12.16       14.21      3.59 o 
   1   2  12       23.53       18.11      3.90 o 
   2   2  12       40.31       37.45      6.69 o 
   3   2  12       15.20       26.63      5.94 o 
   4   2  12       61.19       61.05      7.78 o 
   5   2  12        0.26       -0.93      4.61 o 
   6   2  12        0.12        5.78      4.66 o 
  -3   3  12       62.00       80.33     11.96 o 
  -2   3  12        5.14        0.96      3.43 o 
  -1   3  12       29.74       33.23      6.31 o 
   0   3  12       44.20       29.38      4.66 o 
   1   3  12      257.37      268.84     10.88 o 
   2   3  12        1.30        5.73      3.79 o 
   3   3  12       52.93       68.26      9.07 o 
   4   3  12       28.81       36.74      6.22 o 
   5   3  12        1.05        2.74      4.69 o 
   6   3  12        6.49        3.92      4.78 o 
  -3   4  12       39.25       46.93      9.46 o 
  -2   4  12       87.93      109.36     14.48 o 
  -1   4  12        2.49       -3.84      6.64 o 
   0   4  12        1.55        1.64      2.51 o 
   1   4  12      127.96      138.02     10.70 o 
   2   4  12      197.33      216.68     29.14 o 
   3   4  12       75.80       90.16     10.18 o 
   4   4  12       99.68      130.05     11.59 o 
   5   4  12       32.49       27.51      9.47 o 
   6   4  12       85.76      105.76     16.28 o 
  -3   5  12       59.26       67.13     11.52 o 
  -2   5  12       42.69       49.34      6.02 o 
  -1   5  12        0.13        2.22      3.45 o 
   0   5  12       24.54       28.40      6.03 o 
   1   5  12       26.41       25.80      7.49 o 
   2   5  12      287.69      268.65     15.24 o 
   3   5  12       91.81      102.17     11.21 o 
   4   5  12       79.31       71.13      8.86 o 
   5   5  12        1.04       -2.49      4.30 o 
   6   5  12       27.22       21.27      7.98 o 
  -2   6  12       68.56       66.74      8.18 o 
  -1   6  12        2.77        2.42      3.40 o 
   0   6  12      233.39      240.37     24.23 o 
   1   6  12      239.10      243.73     10.64 o 
   2   6  12        5.84        9.63      4.50 o 
   3   6  12        0.87        8.90      7.98 o 
   4   6  12      156.33      144.15     19.56 o 
   5   6  12       54.68       70.33     14.04 o 
  -2   7  12      143.27      150.98     12.85 o 
  -1   7  12        1.45        5.94     11.35 o 
   0   7  12      575.73      617.65     22.01 o 
   1   7  12      413.02      399.76     15.51 o 
   2   7  12      118.14      104.96     11.71 o 
   3   7  12        4.53       -2.17      7.18 o 
   4   7  12        0.60       -0.31      5.15 o 
   5   7  12      127.34      125.86     18.60 o 
  -1   8  12      100.27      102.13      9.73 o 
   0   8  12        5.41       10.55      6.82 o 
   1   8  12        0.35       -2.09      5.12 o 
   2   8  12       63.86       59.75      9.20 o 
   3   8  12      168.82      181.48     14.32 o 
   4   8  12       44.46       36.96      7.31 o 
   0   9  12      174.15      200.23     12.75 o 
   1   9  12      174.56      161.18     19.69 o 
   2   9  12       24.68       14.56      6.03 o 
   3   9  12       23.02       30.39      7.58 o 
   0  -2  13       29.26       30.05      7.15 o 
   1  -2  13       24.79       33.12     11.05 o 
   2  -2  13      190.81      178.98     14.12 o 
   3  -2  13        3.80        3.75      4.29 o 
  -1  -1  13      143.63      136.68     11.09 o 
   0  -1  13       43.69       38.80      7.08 o 
   1  -1  13      131.71      138.69     10.35 o 
   2  -1  13       57.17       70.20      9.91 o 
   3  -1  13       10.62       15.63      5.51 o 
   4  -1  13       54.46       57.63      8.66 o 
  -1   0  13       66.04       73.55      9.61 o 
   0   0  13        0.00       -1.50      3.91 o 
   1   0  13       92.15       98.96      9.31 o 
   2   0  13       61.51       79.55     10.70 o 
   3   0  13        7.59       10.36      5.58 o 
   4   0  13       26.33       36.20     15.42 o 
  -2   1  13        3.19        0.30      4.18 o 
  -1   1  13       31.66       60.87      8.98 o 
   0   1  13       18.78       24.25      6.26 o 
   1   1  13      104.10      115.57      9.33 o 
   2   1  13       76.08       90.80     11.25 o 
   3   1  13      131.46      134.96     13.35 o 
   4   1  13        8.43        4.73      6.24 o 
  -2   2  13      130.99      132.60     11.79 o 
  -1   2  13       86.67       69.32      9.31 o 
   0   2  13      148.66      158.79     12.08 o 
   1   2  13        0.35        1.24      3.34 o 
   2   2  13        3.54        4.46      4.34 o 
   3   2  13       34.67       35.07      7.00 o 
   4   2  13        6.38        6.12      6.06 o 
   5   2  13       13.59       11.67      7.64 o 
  -2   3  13       72.57       84.32      9.65 o 
  -1   3  13       72.65       81.27     10.09 o 
   0   3  13      292.64      260.82     14.25 o 
   1   3  13       49.63       45.76      6.59 o 
   2   3  13        4.88        4.60      4.34 o 
   3   3  13        1.87        0.16      3.53 o 
   4   3  13        0.16        2.35      5.50 o 
   5   3  13       25.36       33.73     10.41 o 
  -2   4  13        5.14        5.88      4.27 o 
  -1   4  13      138.27      152.28     11.91 o 
   0   4  13       80.75       78.07      9.64 o 
   1   4  13       21.15       21.90      5.13 o 
   2   4  13       67.54       76.25     10.40 o 
   3   4  13       90.66      101.48     11.68 o 
   4   4  13       43.64       33.17     10.70 o 
   5   4  13      231.55      276.70     24.07 o 
  -1   5  13       29.59       36.89      7.57 o 
   0   5  13       53.82       45.98      8.03 o 
   1   5  13       21.20       20.41      5.32 o 
   2   5  13        8.06        4.27      4.50 o 
   3   5  13        1.40       -9.25      9.15 o 
   4   5  13       18.43       20.13      8.52 o 
  -1   6  13        1.97       -5.19      4.81 o 
   0   6  13        0.11       -5.08      7.70 o 
   1   6  13       12.49       12.03      7.31 o 
   2   6  13       69.02       69.84     10.24 o 
   3   6  13       87.97       66.42     10.17 o 
   4   6  13       22.13       26.14     10.36 o 
   0   7  13       85.03       85.62      9.80 o 
   1   7  13      282.33      312.48     22.93 o 
   2   7  13      220.62      232.62     27.25 o 
   3   7  13       25.73       19.32      7.57 o 
   1   1  14       49.11       36.87     11.00 o 
   2   1  14       73.98       69.06     13.74 o 
   1   2  14       77.84       89.25     15.39 o 
   2   2  14        6.80       -1.53      3.96 o 
   1   3  14      177.41      178.79     17.57 o 
   2   3  14        5.60       -0.65      4.34 o 
   1   4  14        1.74        2.80      6.78 o 
   2   4  14       31.81       26.82      7.57 o 
                                                 
